# Supplementary material for: Novel Tools for Conservation Genomics: Comparing Two High-Throughput Approaches for SNP Discovery in the Transcriptome of the European Hake
Source: PLoS One. 2011 Nov 22;6(11):e28008. doi: 10.1371/journal.pone.0028008 (PMC3222667; doi:10.1371/journal.pone.0028008)
Supplement: Table S3 — List of 395 SNPs validated as polymorphic in this study (including 454-, GAII- SNPs and the set of loci detected using both data sets) together with the corresponding flanking sequences of approximately 120 bp (SNP alleles in brackets). (XLSX) [file pone.0028008.s006.xlsx]

## Sheet: Foglio1
SNP_name	CONTIGS	ID_SNP	SNP_position					Flanking region
1_fpt	giga_Contig_1.Contig1	giga_Contig_1.Contig1_872	872	TACATGCTCCAGGTGAGAAGACTTCACTCGCGCATGAACCAGTCTCGCACAGACTTCTGT[G/A]AAGAGAAAAGTGCAGGGATACACCCAGACAAAGAAAACCACAGACTAAGCAGCACATTTG
10_fpt	giga_Contig_102.Contig1	giga_Contig_102.Contig1_170	170	GCTGTACTGCAGCGCAGAGTCCAGGAGCTCCCCTCCCAAGGTGCAGGTATACAACCAGAA[A/G]CCGGCCGACATGGGGGAGAGCAACACCCTCATCTGCCTGGTGACCAACTTCCACCCGCCG
1002_fpt	giga_Contig_2575.Contig1	giga_Contig_2575.Contig13_438	438	TTGAGGAGTGGGCCGCTCTTGTGAAGGCATAATCTGATTCTGTGGAACCACAGTTTCTGA[T/G]TACTGAGGATGTGCTGTCTGAGTCAAATAGTATATCTTTTTATATGCATTTTATTTATAA
1004ms	Con_2692	Con_2692_pos_513	513	CAAGAACTCCCTGGAGTCCTACGCCTTCAACATGAAGTCCACCGTGGAGGACGAGAAGCT[C/T]ACCGGCAAGATCAGCGACGAGGACAAGCAGAAGATCATGGAGAAGTGCAACGAGGTCATC
1006ms	Con_2694	Con_2694_pos_68	68	AATCCACTGCAACTCTTTCACTTCAGCTCTTTCCTCTGTTTGGTTTTTGTTTTGCACTCA[A/T]TACTTAGTTAAACATATCTCAGGTACATATTATCTACACTTACATACATTTCTTTTCCCA
1007_fpt	giga_Contig_2577.Contig1	giga_Contig_2577.Contig1_355	355	GAAGACGGCCACGCCCTGATTCTGAGGGAAGACCCCATCCTCAGTGGTGGAGTTCAGGAG[A/G]CCCTGGAAGAGACCTGGGATCTGCTGCGGGTCTAGCCCCCCGAGACGGAGCGCCTCCAGC
1010_fpt	giga_Contig_259.Contig2	giga_Contig_259.Contig2_122	122	TTGTGGTTAGGTGGTTGGGGTTAGGACAGTGGGTGTCTACGCGTGGCTGGGGTCCACCAC[A/G]CGGCCTATGTGGAGGATGCTGCTGGTCTTCTGGTGATAGATGATGAAGAGGAAGGGTCTG
1012_fpt	giga_Contig_259.Contig2	giga_Contig_259.Contig2_265	265	GGCTGGTGAAGAAGTCCGCCGCGTTGCCCCCGGTTACGGGGTTACCCTCGTCCACCGTGA[T/C]TGCTGTCTTGTGGTAAACCTGGGTTAGTCGGAGGCCATTCTCTGCTGACAGGACGGACAG
1015ms	Con_2700	Con_2700_pos_110	110	CCTCCCCCAACACACAAACACATATCAGGACACACCGCTGTACCTTTCCCTGGCTGAGGT[C/T]GTCCTCCTGTACCTACAGTAGCTTGTCTGTTACCAAAACCCCCAAGCAGAACCAGACGGT
1034ms	Con_2721	Con_2721_pos_66	66	CAGTCGCTTTACCTCAAAGTATTTGGCCATCAGGATGAGGTTGCTTTATGAAGTTATTTG[A/G]CAGATGGTCTGGCATCTGGTTTATGAGCCCTAATTTGCAATTGAATATGTGCTGGCAGAC
1042ms	Con_2733	Con_2733_pos_126	126	GTAACACTATACCTCAGTTAGGTTTCACTCTGCCCACAAAGAGAATGGCTTAAAAAGCAT[C/T]ACCTTAGCCTTAAATAACAAACAAACCCAAAACATTAACATAAGGAAACGTGAGGGAGGG
1048_fpt	giga_Contig_262.Contig1	giga_Contig_262.Contig1_413	413	GCTTCTGAGCCCCACAAAGCCTGACAGTGGTGAATACAGCTGCAAGGCATCCAACCATCA[C/T]GGCTACGACAGCTGCTCTGCCACCCTCAACGTCACCGATAAAGGCACCAAGGCTGTCCCT
1054_fpt	giga_Contig_2648.Contig1	giga_Contig_2648.Contig1_140	140	GTGCGGCCGCAACTGCAGCGCCGCCGTCGGCCGCGGGGACAACGAGACGCTGCTGGCCGG[T/C]GTTGAGGTCGACGTCGGCCTCCGCGTCGTGCGCCACTTCATCCTGCGCGCCGCGTG
1058ms	Con_2758	Con_2758_pos_89	89	TATGATTTCTAGATCAAAGACGGTTCATCATACGCGCCTTGTGAAATAGTCTCACCCAAT[G/T]AGATTTCTTACGAAAATAGTTGAGATTTTCAGGCCTAGTATCATTGAATAGACCAGTCTT
1064_fpt	giga_Contig_2662.Contig1	giga_Contig_2662.Contig1_290	290	GCTGAAGAGCCTTCCCAGGCCCAAGTTCTCCGTGTGCGTCCTGGGAGACCAGCAGCATTG[C/T]GACGAGGCTAAAGCCGCCAACATGCCCCACATGGACATCGAGGCCCTCAAGAAACTCAAC
1074_fpt	giga_Contig_2692.Contig1	giga_Contig_2692.Contig1_238	238	GCTTCCTCCATGTGTAGCTCCAGCTGGTCCTGAAGGCGGTGCATGGCGGCGGTCTCCTGC[A/G]GGACCAAACTGACTGTACACCCCCACCCGGGGAAGCCAAATAACCTCACTACTTCCAGTC
1076_fpt	giga_Contig_2698.Contig1	giga_Contig_2698.Contig1_136	136	TCCCGCTCCCACCGCCATCATGTCCAGCAAGCGCACCAAGAGCAAGACCACCAAGAAGCG[T/G]CCCCAGAGGGCCACCTCCAACGTGTTCGCCATGTTCGACCAGTCCCAGATCCAGGAGTTC
1077_fpt	giga_Contig_2698.Contig1	giga_Contig_2698.Contig1_487	487	CGAGGAGGGATCTGGAGTGATCCACGAAGACCACCTGCGGGAGCTGCTGACCACCATGGG[G/A]GACCGCTTCACCGACGAGGACGTGGACGAGCTCTTCCGCGAGGCGCCCATCGACAAGAAG
1080_fpt	giga_Contig_27.Contig1	giga_Contig_27.Contig1_395	395	CGTTTTCAATGACATCTGTTGTTTTGTCTGAATAATAAGGATTTCCATCTATTTTCTGAT[A/T]ATCAACCAACCACTGCACTAAAACATCCTTGGGGTAGAAGTCTTTGACAAAGCAAGTCAG
1080ms	Con_276	Con_276_pos_73	73	TAAATAAAGTATCCAAAGGCCAAAGTACTGAAGGATGCATTTAATTGGTCAAATGCATCT[C/T]GACGTCCGAGGGCTTCGTTCTGAATATAGACATACTTTACCCTCTCAGCAAA
109ms	Con_1204	Con_1204_pos_257	257	GCTGAGCGAGTCCGTCGCCGCTCTGATCTGGTTCTGAGCCTCCACGTGGGTCATGTCCTC[A/G]GCATTGATCTCGCCAATGGAGACCACCCAATCTCCGACTCCCACACCTGCCTCGGCCGCC
1103ms	Con_2818	Con_2818_pos_94	94	CAGGATGAGGCCCGTCGTCGTGGTAACTAGTTCCAGTGGGTTTAGGGGCCTTAACTCTTG[C/T]GTGCATGCCTCCGGGGAGACTCGAGTCAGCTTTCCTCCTCGTTCAAGCGGAGGTCAA
1110ms	Con_2837	Con_2837_pos_295	295	TTGGATAAATCTGATAAAGGAAAAGCACAATCTAATTCATAATTAGACAATACAATGTGA[A/G]TGAAACTTTGATGCTGTTTATGTGGAGATGAGAAAAAGGACACACCTTTCTAATAAAGTC
1111ms	Con_2839	Con_2839_pos_149	149	CAGCACCTTCAGATGAGGGTGGTGGATGTAGGCTGTAACCATAATAACCTTAAAATAACC[G/T]GAGAATGCCTGCGTGTGCCCGACCTTGACCTGTTCCCACGGTAACTCAGG
1125_fpt	giga_Contig_2709.Contig1	giga_Contig_2709.Contig1_997	997	TCATCATCGGTTCGGTTGGGGTTTTCGAGGAGAAAAAGAAAAAGCCCATTCAGGAGCGGC[G/A]ATGCCTTATAACTGTTACATTTTATTTTGGATCCATTTGTAAAGGACGAACAACCACCAC
1131_fpt	giga_Contig_2709.Contig6	giga_Contig_2709.Contig6_145	145	AGCTTAAAATTAGATTAAGCTCAAAGGAACCCAGACTATACTTACTATTGTTATTCCCAC[G/A]ACAAATGACAACCACTTTCAATGGTGTTTCCATTGTGTCTCCGGAGTGGAAAAAAAAGCA
1138_fpt	giga_Contig_2712.Contig1	giga_Contig_2712.Contig1_123	123	AGTGGATGATGACGAGGATATCACACTATAGTTCAGTGAGAACATGTCGAGGTTTCAGCA[G/A]GTCTCCTTGGCTGTGTTTGGCATCTTGCACATCATCAGAATCTGCTTCAAGGCCTTCTGC
1146_fpt	giga_Contig_274.Contig1	giga_Contig_274.Contig1_205	205	CTCCCTGCACACATCGGCGCAGAGTCTGGCCCCCGTCCCCCCCCTGCCAGAGAAGGGAGG[A/G]AAGGTCCGCCATGGCATCATCCCAGAGGAGTTCTTCCAACTGCTGTACCCCAAGACCGGA
1147_fpt	giga_Contig_2744.Contig1	giga_Contig_2744.Contig1_67	67	ATTGTCCCGTCGTCCAAGAGCAACAAAGCTTCATATAACATTTTGAGTTAACCGCCCCAC[C/T]GCTGCAAGGCCTGGCCACCTGCAGTCAGTGGGCTTCCTCTGCATGCTGGACCTCAGCATC
1148ms	Con_2895	Con_2895_pos_153	153	GCTGTGGGACCTGAATGAGGGCAAACACTTGTACACCCTGGACAGTGGTGACAACATCAA[C/T]GCTCTCTGCTTCAGTCCCAACCGTTATTGGCTTTGCGCTGCTACTGGCCCCAGCATCAAG
1149_fpt	giga_Contig_2757.Contig2	giga_Contig_2757.Contig2_215	215	ACCTAAACCTGCCGCATAAGCAAAGACCATGGTGTAGATAGTTTGTCTCGGGAGGCATGG[G/A]AACTGTCAGTCATACCCAGCCCAGGTCCTCTGTTGTGATTGGATGAAGATGGATGACATC
114ms	Con_120	Con_120_pos_360	360	GTGATGACGCTGATTCTGGGATGTCTGACGCTTGGGAAACAACAATAGTTGGAATCAGGA[C/T]GGCTGGCAGTCTGGAGGACACCTCCTCCTCTCCCTCCTTTCTGGACAGTTCTCCACCTTC
1162_fpt	giga_Contig_278.Contig1	giga_Contig_278.Contig1_565	565	TCTACAGGTAGGCTTTGTGATGGCGGGTGTGGCGTAGGAGTGACGCGTCGGGGTCGGCGG[C/G]GGTGGGGTCTTATTGTGGGATGTCGTCGGGGGCCGGGATCTTCTCGAGGGTGGGCTCCAT
1178ms	Con_2926	Con_2926_pos_488	488	TCTCTGTAGTTTCATATGGACACACAAAGTACAGGCCGGTCCGATTATCCAAAACAAACG[A/C]GAAAGGAAGATCATGGTGGTGAAACCGCTCTTTCAAACCAAAACACAAATCAAAAGATCC
1184_fpt	giga_Contig_280.Contig1	giga_Contig_280.Contig1_536	536	GCCAGATGAGGAAAGAGTAGTAGAGTTCAGCCTGAAGAAGATGTGGAAGAGCCCCAATGG[C/A]ACCATCAGGAACATCCTGGGCGGAACAGTCTTCCGTGAGCCAATCATTTGCAAGAACATT
1191_fpt	giga_Contig_2800.Contig1	giga_Contig_2800.Contig1_229	229	AGGAGGAAGATGAGGCAGAGGTCAAAGTAGACGCCCCATCCCCAGCAGCTGTGTTCCTGT[C/T]GCCCTGCGTGATTGAAGCGTGCTGACTGTCCAGGATTGAAGAGTTGGAGCAGCTTGCGTG
1193_fpt	giga_Contig_2800.Contig1	giga_Contig_2800.Contig1_295	295	GCGTGATTGAAGCGTGCTGACTGTCCAGGATTGAAGAGTTGGAGCAGCTTGCGTGGAGCC[T/C]GTCTTAAAAGAAGAAAAAGGCCCAGCACTGGAGAACTCTCTGCCTGTGGCAGCTGGCTGT
1196_fpt	giga_Contig_2804.Contig1	giga_Contig_2804.Contig1_88	88	CGGGTGGTTGTAGTAGCCCATGAGGAAGATGATGATGGTGCCGGCGGTCATCACCGGGGT[A/C]ACCAGGAACAGACACAAGCGGTCCACCGTGCGCGCGATGCCGCTCCAGTTGTCTTTCTCC
1206_fpt	giga_Contig_2829.Contig1	giga_Contig_2829.Contig1_660	660	GTTGACTGCGTGGTATCTAGCTATGCTGCCGCTTGAAAAGACAAAACCGTACTAAACTAT[A/C]ATTCAACGCCGTATAAAATGAAACTCAGCTATTTGAAACAGCTATACATATCTCTTGACT
1208_fpt	giga_Contig_2832.Contig1	giga_Contig_2832.Contig1_210	210	TGGAACCGCTGGAAGCACTGGACCAAAGGGAGAGGCAGGAAGTCCTGGCTCGCCCGGTCT[G/T]CCCGGACAGAAAGGAACCTCAGGAACAGCAGGATCTCCAGGCTCTAAGGGAGAACCGGGC
1223_fpt	giga_Contig_2885.Contig1	giga_Contig_2885.Contig1_172	172	TCGAGATGGCCAACAAGGAGGAGGAACTCAAGGCGGTGAGGGAGGAAAACCAGGCCCTGA[T/C]GAGAGATGTGGAGGCCTTGAGGCAGCAGGCCTCTGAGCAGACTACGTCAGAGTCAACGGT
1230ms	Con_3019	Con_3019_pos_121	121	CATTTGTGTTATAACGACTGAATGAATCCCTAGAAGGAAAGAGATGGCAACGCTGCATAG[A/C]GCCAGTGGGTGTATTCAGGCGGATGGCTGGACCTTCCCCTGGTCCTCCACCTTCTTGATG
1236_fpt	giga_Contig_290.Contig2	giga_Contig_290.Contig2_256	256	GATGTGGTAGACCGACTGGGCGCCGTCGGGCCCCTCGTTCAGCACCACCCGGTAGCCGTT[A/G]GACAGCCCCATCTGGGCCGCGCACTTCTTCGCCACGATCATCAGGTGGCCCAGCAACGCA
1248_fpt	giga_Contig_2930.Contig1	giga_Contig_2930.Contig1_201	201	CAGGTTGAAGAACTCAGCCCTGGACGAGGCCGGAGCCGGCCCCAAACCTAGGCCCAAACC[C/T]AGGCCCAAATCTGTGCCTAAACCCGGGCCTGCGGCTGGGGGCTGCTGGCAGGCCATGGTG
1261_fpt	giga_Contig_298.Contig2	giga_Contig_298.Contig2_149	149	CGCACCTTAGGTTACATCACAGCTTCAATCATCTGCCCTCACACCACACGTCTGTGGGGA[G/T]GAAGCAGAATGAAGTGGTGAAGGAAAGGAAGAGCGAGTAGACCCGAACCCGAACCCTCTT
1270_fpt	giga_Contig_2999.Contig1	giga_Contig_2999.Contig1_332	332	CTGCCAGAAGAACTATAGGTTACTTCATTAAATAATCATCATGAAATACTGTATAGCTAA[A/G]CGCAAATGAAAGAAGTCCTGTCAGAATTGGTAAGCGATTTGTGTGAAAGGGTCTCGTCAC
1271_fpt	giga_Contig_2999.Contig1	giga_Contig_2999.Contig1_396	396	AAATGAAAGAAGTCCTGTCAGAATTGGTAAGCGATTTGTGTGAAAGGGTCTCGTCACCCT[A/C]GATAACATCTACGTGATTCTCTTTCTGTGCCGCCGTTGAACAGAACCAGGACCTCCTCCC
1272ms	Con_3114	Con_3114_pos_173	173	GAGGAAAGAAAAAGGACTGGTGTTGGCCAAACCTACGTTTATCAGAGAGCATGTATTGTT[A/G]AGAAAGCAAGAGCAGTTTTGAGTTTTGTTTCTTTGTTGGGGTTTTTTTTCTCAGGAGAAC
1280_fpt	giga_Contig_3.Contig1	giga_Contig_3.Contig1_2031	2031	TGACCAGGGAGCCGCCGGTCTCCCTGGGGGGCTCCCAGGTCAGGGTCATGGAGGTCTTGG[C/A]GTACTCAGCAATGGTTGGCTTCTCTGGTGGCCCAGGAAGGCCAAACGGATCCGTGATGAC
1283_fpt	giga_Contig_30.Contig3	giga_Contig_30.Contig3_262	262	CTTCAGCCGCTCGCCGGACTGGCGGATCTTCTCGCGCCGCTCCGCCGTCACGATGCGCTC[G/A]CCCAGCTTGTTGACCTTGGTGCCCAGGTTGTCGCGGGTCTTGCTCATGTTCTCCTTGGAG
1288_fpt	giga_Contig_301.Contig1	giga_Contig_301.Contig1_420	420	CCTGAATTTGTTGTAGATGATGGAGCCCTGGTCGAACTCGTATCCGGAGTTGAGCACCTC[G/A]GAGGCGATGATGGAGGCATCGGAGAAGGTGGGGGGCTTGCGGCCAACCTCCTTGCAGGTC
1306_fpt	giga_Contig_3031.Contig1	giga_Contig_3031.Contig1_452	452	CCACAATCCCCACACCAACGCTCTTCCAGACGGATACCACCACGGATCCGACCACTAGGA[C/T]GACCACCAGCGATCCTGTGTGTGTGTGTGTCTAAGTGTGTGTCCGTTCCCCGGTCTCTGA
1307_fpt	giga_Contig_305.Contig1	giga_Contig_305.Contig1_273	273	CACCCTGCGGCTGTGAGAACATGAGCATGAATGATCATCTCGCTCATCAGGGTGCTCCAG[G/A]AAGTGCTGCTAACCACTGAGCTCCACCGCAGTATTAATTCTGTTTGAATACCATTGTTAG
1330_fpt	giga_Contig_306.Contig1	giga_Contig_306.Contig1_360	360	TGAAGGAACATTTCTGCCATTTAGTGCTCAGGACTGTGTAGGCTTTCTTGGTAGCCTCTC[T/G]CTTCTCAATGATGTAGTTGCGAATCTTAGATCCACCATCGATGATGGGGAATTCCCATTG
1330ms	Con_3227	Con_3227_pos_100	100	ACATGTTTCTGTAGTGAGTATGACCAAGTTCTAGGCTGTAATACGGACCAATCGTAAGGC[A/G]CAATGTATGACAAATATGTTTCAAATATCTTAACATCTTAGAGGGAATGCTATGGAATA
1357ms	Con_3285	Con_3285_pos_76	76	TCTCTCCTTTTACTTTGAAGCCGTCAAACCGCGTCTACTAATTTGTGATATTTGGCACAT[G/T]TCAACATTTAGAAATAACAGCACTCTTTTATGACCATTTATGACAATATTTAAATGTTTT
1391_fpt	giga_Contig_3090.Contig1	giga_Contig_3090.Contig1_311	311	TCTGCAGAACGATGAGGTTGCTTTCCGCAAATTCAAGCTCATCACGGAGGATGTCCAGGG[C/T]AAGAACTGTCTGACGAACTTCCACGGCATGGACCTCACCCGCGACAAGATGTGCTCCATG
1393_fpt	giga_Contig_3090.Contig1	giga_Contig_3090.Contig1_449	449	CATGATTGAGGCCCACGTGGACGTGAAGACCACCGATGGCTACATTCTGCGTCTGTTCTG[C/T]GTTGGCTTCACCAAGAAGCGCACCAACCAGATCAGGAAGACTTCCTACGCCCAGCACCAG
1398_fpt	giga_Contig_3101.Contig1	giga_Contig_3101.Contig1_159	159	GCGGACCAGGGCCGGGGAGCGGGACTCGATGGCCTCGGTGGTCTTGTGGTCATTATTCTC[T/C]TCCTGGCCGGAGCTGCTGGTCTTCCTCTGCACCAAGGAGCTCAGCGTGTCGTACACCCTG
1413_fpt	giga_Contig_3133.Contig1	giga_Contig_3133.Contig1_102	102	GTTATTCCTTATCGAATCACCCGAGAATGAATCAATGTGTATGGTGATGTTAATGGTGAT[G/A]AAAACAACAAACAAACCGATATTAATGTGCCTTTCAGCAACATAGAATGTCCGATTGCAT
1417_fpt	giga_Contig_314.Contig1	giga_Contig_314.Contig1_146	146	GCCCAGATGCCAAAATTAGATCACGCACAAAATAAAGCAACACGAAATACACATTCAATC[A/C]TTAGCAACATTTGTTTAATACAAGGTACGAGTTTCACACATCCAAGAAAGGGCACTCTGA
1430ms	Con_3436	Con_3436_pos_671	671	GTCACCTAACAAACACAACCGTCTCTTCATGAAGGCCCGTCCCTTCCCCGAGGGTCTGGC[A/G]GAGGACATAGAGAAGGGTGACGTGACTGCCCGCCAGGAGCTCAAGTTGCGTGCTCGTTAC
1448ms	Con_3459	Con_3459_pos_86	86	GGCACAGGGAAAATCTTTTTAAGGCCTTGACAAAGAATAACTAGCTGGCGAAGCGCATTT[G/C]ATTTTTAAGGTTGGCCCGGATACTCATTAACAACTTGAAAAATGCCAATTAAAACTAGAC
1451ms	Con_3462	Con_3462_pos_54	54	AGATAGCATGATATAATACACCGAGCAGATGGCCATGTTTTGCCATGTCAAGA[C/T]GGGCAGCGCAAGGCTGCTAGTTGTACCATTTAGATAAAGCAGGCAGAAGGTTTTCATCGA
1467_fpt	giga_Contig_3141.Contig9	giga_Contig_3141.Contig9_108	108	GGATTGATTTTGTTAAAATACTGTTTGACTTTATGAGTAAACGGGTTTCGTTTCGAGTGC[T/G]AGTGCATCTTCCAGTTGACAGACTTCCTTTTTTGTGGTTTCTCAACTTCAAAATATTCTG
1473_fpt	giga_Contig_3163.Contig1	giga_Contig_3163.Contig1_171	171	TAAAGCTTGATATCTGAAGTATTTAGTAGTTAAACTCATGCAGTACAGCTTAAAACTGCC[C/T]GTATCACACAGTAGTACTGCAGTAAGACACAGGAATACTGCAGTACGACACCGTAATACT
1478_fpt	giga_Contig_3163.Contig3	giga_Contig_3163.Contig3_217	217	ATAATTAGTACACAGCAGTGGACCACAGATTAAGCCACTACCCCTCGTCTTCAAACAGTA[T/C]AGCTTGAAATATTAAAAATATAGTGAAATCTATAAAGAATATAGGGAAATACATGTGCTA
1479_fpt	giga_Contig_3163.Contig3	giga_Contig_3163.Contig3_288	288	ATTAAAAATATAGTGAAATCTATAAAGAATATAGGGAAATACATGTGCTAAAATAGGAAG[T/G]TTGGCTCTGTAGTGAGGCTGTGGTTTGGAAACATCTTGCTCTTCTTACTCATATTACTAT
1479ms	Con_3503	Con_3503_pos_65	65	ATAAAAGATCGTTCTTCGCTCATTTCAACATGATGGAAAAAAATAAAACAGTCCAGCTGG[C/T]GCTGATTTCCCAGGATGCACCAGGCCCAGTTCAGGGGTCAGGGGTCAATGACAGGTGATT
1480_fpt	giga_Contig_3163.Contig3	giga_Contig_3163.Contig3_376	376	GAAACATCTTGCTCTTCTTACTCATATTACTATAGGATCCATAATCTATCCATAATGAGA[A/C]TATAACATAACCAGTGGTTATAGATTATATGATAGCTCATAGATTACTCAAGACACAAAC
1482ms	Con_3503	Con_3503_pos_178	178	AGGTGATTTTGAATGTCTTCGAGGAGCAAGGCATCAGATCTGTGTTGGTTTAAATCTCCC[A/G]GGTGTTTGATGAAGAACTCAAACTCCAGTTCAGCTTTTCCACAGAACACAAAAAACAAAC
1484_fpt	giga_Contig_32.Contig2	giga_Contig_32.Contig2_846	846	GAGTCTGTGGACCAAGCTTGGGGACGTCTCAGCTGACAAGACCAGCTACAGAGACAGGAA[T/C]GTGACACACGGCAAGAGATACAACTACAGGATATTTGCCGAGAACCCAGAGGGTCTGAGC
1485_fpt	giga_Contig_32.Contig2	giga_Contig_32.Contig2_1227	1227	TATCAATACAGAGGGAATGTCCCAGCTTGTGATTCCCTCTTCCACACGTAGTGATTCAGC[G/A]ATCTACACCATCAGGGCCAAGAACTCAGTGGGGGAGGCTGTATTTGACATTGAGGTTAGA
1503_fpt	giga_Contig_3244.Contig1	giga_Contig_3244.Contig1_171	171	ACTCTGAGGGACCTCTGTCTTCTGTTGCTCCTGTAGAGCAATCTTTGCCTGTACCTTCTA[G/A]GAAAAGACAAAGTCCCAAGGTTGCCAGAACAACAGCAAAACAACCAGCAAAAAACACTAT
1505_fpt	giga_Contig_326.Contig1	giga_Contig_326.Contig1_445	445	ACTCATCCAGTTCTGCCTCTCCCCTCCCAAGACTGATATGGATAACCAGATCGTAGTGTC[G/A]GACTACGCCCAGATGGACCGGGTCCTGCGGGAGGAGCGAGCCTACATCCTCAACCTGGTG
1509_fpt	giga_Contig_3281.Contig1	giga_Contig_3281.Contig1_528	528	AACATGTCTGAAACATTATTCACAGCGGATCATTTGCTGTAAGCCGGTGGTCTCCTAAAC[A/G]AAACTACACTGCCAAGTTTAACACCCCCACACCACCCCTATTCTTTCATCCATCCTACAC
151_fpt	giga_Contig_1189.Contig1	giga_Contig_1189.Contig1_157	157	CTACATCATAGAGCTGCGTGATAGGACCTCCGTCAAGTGGGAGGCGGCCACTGTTTGTGG[C/A]GCAAACGACCACTCTGCCACCCTGAACGACGTGGTGGAGAACAAGGAGTACATCTTCAGA
1517ms	Con_3559	Con_3559_pos_76	76	TGTGTGTTAGGTTTTGTGTGTTTGTTAACTGACCTCCGAATAAAAACTAAATTATATCCC[G/T]GTGAGTAAAAGTAGAATCTGGCCCCCGACTTTGGAAAGCGTCTCAAACGTTACACTCAAC
1519_fpt	giga_Contig_3331.Contig1	giga_Contig_3331.Contig1_254	254	GGGAACAGATATCCTGGAGGAGAGGATCACAGCGTTCGAAGACTTTGTCCAGTCCATGGA[C/T]GTGGCGGCCTTCAACAAGATCTAAACATGACAACAGGCACCCCAAATCACTGCTGCAATA
152_fpt	giga_Contig_1189.Contig1	giga_Contig_1189.Contig1_181	181	GACCTCCGTCAAGTGGGAGGCGGCCACTGTTTGTGGCGCAAACGACCACTCTGCCACCCT[G/A]AACGACGTGGTGGAGAACAAGGAGTACATCTTCAGAGTCAGAGCTGAAAACAAGGCTGGA
1522ms	Con_3586	Con_3586_pos_127	127	TTCATTTTGTTTTTCCACATCGTCACAAATTAAAAATCAAAATCATGTCCAAACTAAAAT[G/T]TTGTTCCAAATTATTGACATCTGTAACCATTGATATATAAGGACAACATCTCATCTTAAA
1565ms	Con_3652	Con_3652_pos_65	65	CAACAATGTGGCCAAAGCCCACGGAGGTTACTCCGTGTTTGCCGGCGTAGGAGAGCGTAC[C/T]CGTGAGGGAAACGACTTGTACCACGAGATGATTGAGTCTGGTGTCATCAACCTCAAGGAC
1580ms	Con_3669	Con_3669_pos_256	256	CTCATATTGGTCTCGGAGCTTCCTGTACCACTTCATGTCAGACAGAGGCACAAACTGTTT[G/T]ATAGTTTTGTCCTCATCCAGAGCTGTAGGGTCATGCACCACAGGCTCAGGGATTTCATAA
1584_fpt	giga_Contig_334.Contig1	giga_Contig_334.Contig1_919	919	CTTCTGGTACATGGTCTCGTGGAAGAGGATGACACCGCCGATGCAGGGCTTGACGCGGTC[G/A]TCAGCCGTGAAGAGGAGCTGGCGGTAAAGCCTCCTGTTCTCCTCGGTATTCTCGGCATTG
1603ms	Con_3729	Con_3729_pos_62	62	CAGCTTCAGATGGTTTGGTTTCTGCCTCAGGTTTCTTTATCCCCTTCTGTTCTTTAGGTG[G/T]TTTTCTAACTGCCTCGTCTTCAGGAGTTTTCTTTGATTCCTTGACTTCCTTAGACAGTTT
1621ms	Con_3760	Con_3760_pos_69	69	TACACATGCACAGCCCTCATCTACACAGTTAGGCTCCAGTCGTAGTTCCTACATCCTCTT[A/G]TCAAGTGGCTTCAGCCAGGAGAAGGTGAGAGCAGGTCTGCGAGGAGGCTCATTCGGTGTG
1631ms	Con_3775	Con_3775_pos_71	71	GGGGGCTCTATTCATGGTTTACAATGATGATGAGTATTGATTTATTTTCGTCTGCGCAAA[A/G]TATCATAACTGCAAAGCAATAACCAAACAAACAGTAAATGACATCGACGCCATTCGCCTC
1634ms	Con_3788	Con_3788_pos_75	75	TGTATAGGGCATATTAAGAAATGACTAGCATGATGGAGGAGGGACTAACAACGCTCAAAC[A/T]ACAAGTCATTCTGAGTTCATTCATTACTTCTTAAACTGAGTGACGGGTGAAGGGACTTTG
1635ms	Con_3788	Con_3788_pos_116	116	GGACTAACAACGCTCAAACAACAAGTCATTCTGAGTTCATTCATTACTTCTTAAACTGAG[C/T]GACGGGTGAAGGGACTTTGATGTCCTGGCCCTTTTCTAGTCTCTTCTCGCAGTCAATCAG
1644_fpt	giga_Contig_3379.Contig2	giga_Contig_3379.Contig2_301	301	GAGATCTTAAGGTGTAACAGTGTAGTGAACAAAGATATGGAAAACTATGTTTTTGTTTTG[T/G]TGTTCGGTGTTTTCCTTTTGTAAAACAGTAATTTGCTACCGATTGGCTATTTTTTATTAT
1645_fpt	giga_Contig_338.Contig1	giga_Contig_338.Contig1_394	394	GAGGATGGTCCTCAGGGCGTTCATGTCACCCTTGAGGAGGGCGAAGTCTGCCTCGCTCAC[A/G]CCCCTGAAGGCCTTATCGCTGGGGGCGAACAGCGTGAAGTCCCCTTCCTGTTTCAGCAGG
1648_fpt	giga_Contig_3397.Contig1	giga_Contig_3397.Contig1_560	560	ACCTTCGCTGGTCTCCAGGGTAACCGGAGGCCGCCGCCAGTCACCTTCACCTGTCCGACA[T/C]GTGAAGGCACCTACACCTGCACCTGTCAGACCTGTGTCTCCATCTGGTAGGCCGTCAGTA
1650_fpt	giga_Contig_3403.Contig1	giga_Contig_3403.Contig1_156	156	GGCCTCCTTCTCCTGCTGTCTCCTCCTGGGGAGACCCACGCTGTAGCAGAGAGGAGGTCC[T/C]AGGTACACCTCCTCTGTACAGGCCGGGAACAGCACCTCCTCGTCACGGATGTCCGGGCTG
1686_fpt	giga_Contig_346.Contig1	giga_Contig_346.Contig1_205	205	CGCCGCCAGCTCCAGGCCGTCCAGCGGCGAGGTGTCCAGGCCGGTGGACATGTCCCGTCC[A/G]CAGTACTGGGACCGGCGGGTCAGCCCGCTGCCGGACCGGCCCTTCAGGGAGGCCCTGAGC
1689_fpt	giga_Contig_346.Contig1	giga_Contig_346.Contig1_551	551	CTTCGATGAGGATTGGCGGGCTCGCCAGCTCCAGAGGATGCTGGACATGAGGGTGAACCC[G/A]GTGGAGGGATTCTCCGCCAAGTGGGACTACGAGAAGGGCCAGTGGAAGTAGAGCGCTGGA
1692ms	Con_3879	Con_3879_pos_333	333	GCAGTATTCTGCAAACATGAATGGCACAGTCCACCACCAAACCAACGAAATGCAGAGCTC[A/C]TATGTCAATCATACGGCAAAACCTTTCTCTGTGGAAAATATGTCCCCCAACCCCTACTCC
1693ms	Con_3888	Con_3888_pos_62	62	GGTTGACAGGAAGATTGCAGAGAAGGATGAGGAGATGGAGCAGATCAAGAGGAACAGCCA[A/G]AGAGTGATGGACTCCATGCAGAGCTCTCTGGATGCTGAGGTCAGGAGCAGAAATGATGCC
1697_fpt	giga_Contig_3481.Contig1	giga_Contig_3481.Contig1_227	227	TTGTGTTAAAAATAAATACATTTTGAATTAAAAGAAATGAAGTAGTCTGTGATTAGGTTT[G/A]TATAGGTTCAGACCTGTTAATTGGTCTGCCTTCTGGTACCGCCCTTCATGTTCTATCCTA
1707ms	Con_3895	Con_3895_pos_183	183	AGTTTCCGTTGCTTTGAAGTTTGGCCGAGGACTTTTTGGTTTAGCAAATGAAGTCAACAC[C/T]GTAAGAGGTCTCATCATTGCCTGGCTTCCAGAGTAGGGGACTGATACTGGACTGGGACCG
1749_fpt	giga_Contig_3563.Contig1	giga_Contig_3563.Contig1_177	177	GAAATCAAAGAGCACACCTTCAACTCCCGGTTTGCCCCCTTCAAAATAAGACTACCAATG[C/A]CAACAATTCATCATTTGAAGGATGTTTGGTAAGGAGAACTATATTTGTATATATTTATAT
1768_fpt	giga_Contig_362.Contig1	giga_Contig_362.Contig1_178	178	CTGTGCGATGGCAGACACCGGTGTCTATTTTGCCATCGCTGGCATCATGAGGAGCAGTGC[T/C]TCGCTCACAGTGGAAGCTGATCCCAATGGGGGCAAGGGCCGATCAAAGACAGGAGATCAG
1770_fpt	giga_Contig_3636.Contig1	giga_Contig_3636.Contig1_205	205	CGAGGCCCGGGACGACACCAAGAAGACCCAGAACGACGTGCTGCATGCGGAGAACGTGCG[G/C]GCCGGGCGGGACAAGTACAAGACCCTGAGGCAGATCCGCCAGGGGAACACCAAGCAACGC
178_fpt	giga_Contig_1205.Contig3	giga_Contig_1205.Contig3_548	548	TGAGGTGAACCAGATGTTCACCAACTTCCCACTGGATGTGGCCGGCAACCTGGACTACAC[A/G]AACCTGTGTTACGTTATCACTCATGGGGAGGACAAGGAGCAGGAGTAAAGGAGGGGACCA
1794_fpt	giga_Contig_37.Contig2	giga_Contig_37.Contig2_84	84	TGGGGCGTATATACAGAGACAAGGAGGGGTGGAGGGGGGTGAGGTGGGGGGAGTCACATG[G/A]CTAGTGTCATGTGATCTGGTGGGGAGCCTCCAGCATCTCCATGAGGAAGGTATCGATGGG
1796ms	Con_4046	Con_4046_pos_112	112	TGTGTCAAAAAGAAATGCTAGGTCTCCCTTCATGGATTTGTCATCACCCCGTTTAAAATG[A/G]CAAATGGTCTATTTAAGAGATTGTGTTAGGCACTGAACGGTCATCCAGTTTTGTTTCTA
1797_fpt	giga_Contig_370.Contig1	giga_Contig_370.Contig1_454	454	CTTGCAGATAGTTTTGTCCAACCCCCACAATGCGAAACCGTCTGATGTCCACGTCTACTA[A/C]GGAGGAATGCCTTCGCGTACAGGCCTGTGGTATTTAAACGTCTTAACGGCAGTTGTCCAT
179ms	Con_1255	Con_1255_pos_57	57	GCGGAGTAGGTGTCGAAGCCCGACTTGGTATTGACGCGCAGGGTGTACAGGCCCTC[A/G]TCCTCCTTGTTCAGGTGCGCCAGGGTGAGGGTGGCCCTCTGTCCACTCCAGTGGGTGTTC
1805_fpt	giga_Contig_3710.Contig1	giga_Contig_3710.Contig1_122	122	CTCTATCGCTCCAACGGATGAGGAGCTCAAACCAGCAGAGCGGGAACTGGTGACTCCAGG[T/C]AGGCTGAAGCTGTCGTTTGAGGAGCTGGAGAAGGAGAGGCAGGAGCAGAGGAAGAAGCAG
1818_fpt	giga_Contig_3757.Contig1	giga_Contig_3757.Contig1_169	169	CTGTGCCTCGCCAAGTTTGCTCCAGTCAGGTTTGATGTAGAACATGATGCCTTCGTACGC[A/G]CCGGGCAGCGTCACTCCGCGTACCAGCAGGATCACCAGGACCACGTAGGGGAACGTAGCG
1819ms	Con_408	Con_408_pos_124	124	TAATCCCGTTCATCTTGTAGACGAGGCCAGGCGAGATGCAGAAGAAGAAGAAAAACGAAA[C/T]GGGGTTAGCCTATACCACAACCACACCAGCGACCCCCGTCACTCATCAATTATCGGCCGA
183ms	Con_1283	Con_1283_pos_67	67	CGCCTACAAAGCGGTCTCAGCATTAAATCATTCAAATGTGTTCAAATTCAAACCCAAGCG[A/G]AAATCGACACCCCTAGAAATATAACTTGTTTGTTGCCCATAATGAAACTTTTCCATCCCT
184_fpt	giga_Contig_1227.Contig1	giga_Contig_1227.Contig1_113	113	ATTTTAATGAAGGGGAAACTGTACATAGGCACATATGGTATGTGGTACTGAATACGGCAA[A/C]TTGAGCCTTTTAGTGGGGCAGCTCGTCGTGGACAAACTGGTAGTGAGATCCACAAGACGG
1840_fpt	giga_Contig_381.Contig2	giga_Contig_381.Contig2_254	254	GCGGATCCAGGAGCCTCCGTGGACGGGGTCGTTGAAGTGGCCAATGTTGATGGCCCACAC[G/A]GCAATGCAGATGAGGGTGATGACCTTGGAGAGCTGCTCGCCGAACTCGTCCAGCTTGGCC
1848_fpt	giga_Contig_3815.Contig1	giga_Contig_3815.Contig1_110	110	GAAGTGAAATGAGTCGTTGGTGACTTATTGATAAGAGGTATCTGAAGAGAGGTGAGAAAC[G/A]GAGACCAGACCATAAGCTCCTCAGTCCAGAAGAGGATCTCCTGCATGTATTTTTTATATC
1857_fpt	giga_Contig_382.Contig1	giga_Contig_382.Contig1_860	860	GCCCGACGCCAGGGGCATCTGGCACAACAACGAGAAGAACTTCCTGATCTGGGTGAACGA[A/G]GAGGACCACACCAGGGTGATCTCCATGGAGAAGGGCGGCAACATGAAGCGAGTGTTTGAG
186_fpt	giga_Contig_1227.Contig1	giga_Contig_1227.Contig1_483	483	GGTCCGCTGGGGGGGTCTGGCGGCAGCATGTTGACGTGCAGACCGCAGGGCCGTACAGGC[G/T]CGGAGCAGACACCGTCCTGCCATGTTCAGGTTACTTTCACTTACTGCTGCTCGCACTCCA
1887_fpt	giga_Contig_3829.Contig38	giga_Contig_3829.Contig38_418	418	TTCAAAATTTGGAATGAGGTCCTCGGTTTTAACGATACACTAAAGTGTGTCGGATAAAAT[T/G]TGTGTCTCCCAACACCCTCGCCATAGCATCGCAGGCTAGACGGCGGGGCCTGTCCACTCA
193_fpt	giga_Contig_128.Contig4	giga_Contig_128.Contig4_4306	4306	TTTCTGTGCTGAGCATGGTGTCACCTTTGAGACAACCATCATTGATAAGTTTGAGGTGGC[G/A]TTCGGCCGTGAAGGCGAGACCTTGAGCCTGGGCTGCACGGTCATCATCTATCCCACCATC
1942_fpt	giga_Contig_385.Contig2	giga_Contig_385.Contig2_197	197	GCAGGTGAAGGAGTCCAAGCGGCAGTTCATCTTCGACGTGGTCAACGAGGGCACCGAGAG[T/C]GAGAAGATGGAGATGTTTGTCAACTTCTGCGAGGACACCATCTTTGAGATGCAGCTGGCC
1945ms	Con_429	Con_429_pos_1252	1252	GGCACGGATCTGGTCTACAGTAAAGTTCACCATTTTGGCGGATGGTTGTGGATTCGCTCG[A/G]CGGGGAGAAGAAGAATCCTGTGTTACACTGCCCACCTTACGAGGGCACAGGCAGGGAAAA
1946_fpt	giga_Contig_386.Contig1	giga_Contig_386.Contig1_170	170	GTTCTCCGTCAGGGACTGGACGGTGTGCTGGGATACCGAAGCTTTAACGGTTGCCACAGC[G/A]CTCCACCTGTCTGATCCAACCTTGCAGGCCTCGATAATGTAGCCAGTAAGCCTGCTGCCT
1981_fpt	giga_Contig_39.Contig2	giga_Contig_39.Contig2_2320	2320	TGATGGAGAGCCTGCACCCAGTGTGACGTGGATGCATGAAAGCAGCACCATTGTGACTTC[G/A]TCCCGCATCCAGGTCACAACCACTCAGTACAAGTCCAGCATGGAGATTACATCTGTGGTG
2_fpt	giga_Contig_1.Contig1	giga_Contig_1.Contig1_994	994	ACTGCATTTCAAGCCAAATTGTAGCTGTACATTGCACAGCTGTCCCCGGCAACTTTAAAT[T/G]TGGAAAAATTCGTACAGTTGCACGATTATCAACAGCGCTACAATAGTTTAACCTGCCACT
2003_fpt	giga_Contig_39.Contig2	giga_Contig_39.Contig2_4989	4989	AGCCTGTTCACCGGCTATACCTCAGGAGAGAGAGAGGCGGGGGAGAGAGGGGTGGCGGAT[C/T]GCCCTTTGGTTTGATTAAATTAGAACTGTAGCATTAACTGTTTGTGACCTCCTTGAGTGA
2005_fpt	giga_Contig_39.Contig2	giga_Contig_39.Contig2_5022	5022	GAGGCGGGGGAGAGAGGGGTGGCGGATCGCCCTTTGGTTTGATTAAATTAGAACTGTAGC[A/T]TTAACTGTTTGTGACCTCCTTGAGTGATATTCATTATTGATTTAATAAAGCATGATTATC
2007_fpt	giga_Contig_39.Contig3	giga_Contig_39.Contig3_2305	2305	TGATCTTGGTGCTGATATTTTCAAGCTTCATCTTTAACCATGGGTGCTCTAGAGCCTCAG[C/T]GGCTGTCATACGCAGCTTCCTGTCCTTGATCAGAAGCCTGTCTACAAAGTCCATCGCATG
2021ms	Con_4490	Con_4490_pos_89	89	ACCCACAAGCTAAAGACAAGAAGATGCAACTTTGTTTATTGAAAAACAAACGTGGTTTCC[C/T]GCTTGAATGGCCACTTGTATGTAGTCGCTTTGGTAAACGGCAATTTCTTTTGACAACACG
2024_fpt	giga_Contig_3954.Contig1	giga_Contig_3954.Contig1_372	372	AAGCGGGCCTGGTGCTGCCTTTCTGCGTTGGTTGCAGAAGATTGGGGGACAGGTCTTGTG[G/T]AGGTGGAGGGGACATGTGTCCTCTACAGGAAGGGGACTGAAGGGAGAGGATAGATGGATT
2029ms	Con_449	Con_449_pos_81	81	AGATGACTCATCCCAGGCAGCACAGGTTCTTCTCAAAGTCCTTGGGAAACCAAAGGGAAT[G/T]AAATCCAAATTGAGTGGATGGTCCCGCCTTAAGAAGCACATGGTGGTGGAGCAGGAGGAG
2048_fpt	giga_Contig_3954.Contig7	giga_Contig_3954.Contig7_546	546	CCTGCCCGGCGCCGCCGTGGACCTGCCGGCCGTGTCCGAGAAGGACATCCAGGACCTGCA[G/A]TTCGGCGTGGAGCAAGGGGTCGACATGGTGTTCGCCTCCTTCATCCGCAAGGCCGACGAC
2078_fpt	giga_Contig_40.Contig2	giga_Contig_40.Contig2_740	740	CAAAACCGCCATCGCCGTCGACACCATCATCAACCAGAAGCGCTTCAACGACGCCACCGA[C/T]GAGAAGAAGAAGCTGTACTGCATCTATGTGGCCATCGGCCAGAAGAGGTCCACCGTGGCC
2093_fpt	giga_Contig_4037.Contig1	giga_Contig_4037.Contig1_163	163	CCCTGCTGTGTCTTTGGGGGCCGGAGCTGTGTTTGAAGCCGGCTCGAAGCAGTCGTCTTC[C/G]CCTTGCATACTTGAGGAGCCACAGCCCTTTGGCAAGTTCTCACTCCCTCTCCTGTCTCTG
2094_fpt	giga_Contig_4056.Contig1	giga_Contig_4056.Contig1_164	164	CGGTAAAATGCTGGGCCGGGTGACCATGGTGCTGAACGCCGACGTCGTCCCCAGAACCGC[T/C]GAGAACTTCCGGGCTCTGTGTACCGGTGAGAAGGGCTTCGGCTACAAGGGGTCCACTTTC
214_fpt	giga_Contig_128.Contig4	giga_Contig_128.Contig4_988	988	CCATGAGATCGTGGTGGATGTGGATGACGACGGTGTGATCTCCATGATCTTCCAGTGCTC[A/T]GAGATGGCTCAGGGCTCCGAGTTCATCTGGTCCAAGAACTACAAGGCCATCACAGACAGC
2142_fpt	giga_Contig_411.Contig4	giga_Contig_411.Contig4_835	835	CCTGGTGAAGCTGGGCATCACCAACCTATGTGTGATCGGAGGCGACGGCAGCCTCACCGG[C/T]GCCAACCAGTTCAGGACAGAGTGGAGCGGACTGTTGATGGACTTGGTGAAAACTGGTAAA
2160_fpt	giga_Contig_411.Contig4	giga_Contig_411.Contig4_211	211	AGTTCACGCCAGGGAGAAGTTTGAGGAGCTGTGCATTCCAATGGTGGTCATTCCCGCCAC[A/C]GTCTCCAACAATGTCCCTGGTTCTGACTTCAGTATCGGCGCTGACACTGCTCTCAACACC
2180_fpt	giga_Contig_411.Contig5	giga_Contig_411.Contig5_84	84	CCCCTCCCTCCCCTGAGAAGCAAAGAGAGCGGGAAGAGAAAGCAGTAGCGCTTGATTTCT[G/T]CTCCTTTTCTCTCAACCAAACAACCAAGCTCTCTGTTTGGTTCCTCTGGAGAGATGTCCA
2181_fpt	giga_Contig_411.Contig5	giga_Contig_411.Contig5_100	100	CAAAGAGAGCGGGAAGAGAAAGCAGTAGCGCTTGATTTCTGCTCCTTTTCTCTCAACCAA[A/G]CAACCAAGCTCTCTGTTTGGTTCCTCTGGAGAGATGTCCAAGACTTCGCAGTCAAGCAGC
2182_fpt	giga_Contig_411.Contig5	giga_Contig_411.Contig5_64	64	AGAAAGCAGTAGCGCTTGATTTCTGCTCCTTTTCTCTCAACCAAACAACCAAGCTCTCTG[T/C]TTGGTTCCTCTGGAGAGATGTCCAAGACTTCGCAGTCAAGCAGCATGGACCCCACCAAGA
2183_fpt	giga_Contig_412.Contig1	giga_Contig_412.Contig1_262	262	CCTGAGAGGAAAACCCCAACCAGAGGTCAAGTGGGTCAAGGACAAAGCAACAGGAGACAA[C/T]CCCAGAATGAGCTATGAGACTGGCGCCGACTACTCCAAGTTCCTCTTGACCAAGTCCAAA
2184_fpt	giga_Contig_4132.Contig1	giga_Contig_4132.Contig1_150	150	AGCAGCGTATGAAGACGAGGAGGACCATGGCAGGTCCGGCGCGCCGTGGTTCAAGAAGCC[C/T]CTAAAGAACCAGTCGGTGGTGGATGCGGAGCCCGTACGTTTCACCGTCAAGATCACTGGC
2186_fpt	giga_Contig_416.Contig1	giga_Contig_416.Contig1_236	236	CTGACCACCGAGGTCTCCATCATGAACAACGAGTCCGTGGCCAAACACGGCGTGACAGTC[C/A]TGAACGGCCTGAAGATGGGGCTGGACAACATGGACACCATGAAGAAGACCTACTCTGACC
2192_fpt	giga_Contig_42.Contig1	giga_Contig_42.Contig1_310	310	AGCCTGGGCTCGGGCCAGCGCTTCCTGGGCCTCCCGTTCCTCTTGCGCTATTTTGGCCGC[C/T]GCCAGTTTCTCTTGCATCTCCTTTTCGTACTTTGCCTGTTGCTCCTTTGCTATTCTCATC
2195_fpt	giga_Contig_42.Contig2	giga_Contig_42.Contig2_382	382	CGCAAGCCCATCGCCCTGACCATACAAGAGGGTAAGCTTGCTGTGTTCAAAGCCAAAGTG[G/T]TGGGAAACCCAACCCCCACAATAAGCTGGAGCAGAGCGAACGGAGACATTTACTATCACC
2197ms	Con_490	Con_490_pos_80	80	GAGCGAGCGGTCCGTGGACAACGAGGTGTTTGGCGGTAGGGAAGAAGACTCCTCCTCCCC[A/T]GGGGCCTCCCCCCGGCCCCCCTCCGCCGGCGCCTCCTCCAAGGAGCCCCTGAAGGTGATG
2200_fpt	giga_Contig_421.Contig1	giga_Contig_421.Contig1_217	217	TAACTCTGGCCGTCTCCCTCCGGCCCTAGAGTACTGTAGAGTCCATAATGCGATTTCGAT[G/T]ATTGCACTTCAAGCCTTGTCCTTTGGCCTACGTTACGTGTCCGCAGGTCTACAGCCTGGT
2215ms	Con_497	Con_497_pos_78	78	GTGTTGACTGGGGGATTACAAAGGTGATGCATTTTAGTTTTACAACCGCTGTTGAATGAT[A/T]AATTATATGATTAACTTGATTTGTGGGGTTAGCATAATCCACGCCTCTGATTTGTTGTTT
2223ms	Con_4	Con_4_pos_106	106	ACAAGACTAGTAAGCTGTCACTACACACAAAATGGAGTGTCTACAAACGGTAGAAGCTGC[A/G]AACAGACCTCAGACAAAAGAGCAAGCTTGAAACATTCAAAACTAAACACCTGCACCAGCT
2226ms	Con_5014	Con_5014_pos_65	65	GGAGGAGTTGGCCTCGGGGACCTTGATGCAGGCGAGGGCGCTGGCCTTGATGATGAAGTC[A/G]TTGACGCTCAGCTTGATGTTCTGGGCCTTCACCTCAGCGTTGAGCTCCTGTCTCAGCTCC
223ms	Con_1359	Con_1359_pos_353	353	TGGAGGTCGTATGTTTGCGCCCACCAAGACCTGGCGCCGCTGGCACCGCAGAATCAATAC[A/C]AACCAGAAGCGCTACGCCATCTGCTCTGCACTGGCTGCCTCTGCCCTGCCCGCCCTCGTC
2245_fpt	giga_Contig_4297.Contig6	giga_Contig_4297.Contig6_1475	1475	GTACTGGGCGAAGCTCTCCACGCACATGGGCTTGCCGGGCACCATGGTGATGATGGCGGC[G/A]TCGCCGGACTTGAGGGACTTGGGGTTGTCCTCCAGCTTCTTGCCGGAACGACGGTCGATC
226ms	Con_1372	Con_1372_pos_51	51	TGCAGTCACGCCTGTAATTGACAAAATGGATTCTCCGATCCAATCAGGTC[G/C]CTGATTGGACGCCGTCTCATAGACGCAGATATTCTCACAGAGCATTTCGCTCACTACTAG
227_fpt	giga_Contig_1304.Contig1	giga_Contig_1304.Contig1_231	231	ATCTTCCTCAGGAAGGCATGTCTCCACAATGTAGCCAGTGATTTCTGAACCACCATCATA[A/G]ACAGGCTTGTTCCAGGCAACTGTGATAGATGACTTGGTGGTGTCCAGCACTCTGGGGTTG
2275_fpt	giga_Contig_432.Contig2	giga_Contig_432.Contig2_319	319	ACGGTGAAGTCTGCCATCAGGAGACTGAAGGAGTTGAAGGACCAGTAAACCAGTGGATAC[A/G]TCACTGGTGGATTGGGGACTTTTGTATGGTGTGTCCGTCCTGGATAATGCAACAACATCC
227ms	Con_138	Con_138_pos_175	175	GGTGCGCCGATGAGCATCCAGTGGTCCAAGGATGATGAAGAACTTCTGCCTGGTCTCACC[A/G]TCCGCATAGAAACATCATCCAATGACAGCCAACTGCGTCTTACCAAGTGC
229_fpt	giga_Contig_1333.Contig1	giga_Contig_1333.Contig1_65	65	GCGGGCGCTGGGGAAGACCGTCTACACCTTACTGTTCCGGAGGACCTCCACCTTCGCGGT[C/G]TCCATCATGGTCGGCGCAGTGCTCTTCGAGCGGCTGTTCGACCAGGGCGGGGACGCGGTG
2329ms	Con_5199	Con_5199_pos_96	96	GAGTCATTGAACAAGGCCATGAGCGTTGAATAGGCCGCATCCATACAGACCACATCCAAC[A/C]TGCCATTGGTGAATATAATCTGCGTTCATGACACACCGTCGCTCTCAACATACAACTTAA
2339ms	Con_5222	Con_5222_pos_104	104	AAGCTTAATCGTTGTGCGTTTTACGGTGCAACACATTGACGCATGCAGCTTTTTGGAACA[C/T]AACATCCTCTCAGCTTCACTGGGACATTTTGGTATGAACATTTTGAGTGGCA
2370_fpt	giga_Contig_435.Contig1	giga_Contig_435.Contig1_244	244	CACCCCGCTGGACATCGCCTGCAATGAGGACAACCGCATGTGGATGAGGGAGAACGTCCC[G/A]GTGGACAAGAAGCCCTCCAATGGCATCCCTCTGCCCCCTCAGATTTTCAACGAAGAGAGC
2383_fpt	giga_Contig_436.Contig7	giga_Contig_436.Contig7_1245	1245	CAGTCGGCTCAGATGGGAGTAATGTTTCCTCTATAAAGGGTTTGGTTGCATCAGTCTTGA[G/A]CATATTGAGCTGTAGCTAAGTGACTTTCTCCTGCCACTATATATATATACACACACACAC
2384_fpt	giga_Contig_436.Contig7	giga_Contig_436.Contig7_1532	1532	GACGTCCGTGACTGACTTTGTGTACATATAGCCTGACTGAACATAGCGAGGACGTCGCTA[C/T]CAGCGATCAGGGCACTACTGCACGGTTCTTCTGTTCTGAAACTGAAGTTCTTCTTGGATC
239_fpt	giga_Contig_1368.Contig1	giga_Contig_1368.Contig1_470	470	GGCTTGGGCAGGTACTGGAGCCCATGGATTTAAAGGTGATTGAGGTTGCGTTTGGGCTGC[T/G]TGGATCCAAGGTGGTTGGGCTTGGTGTTGGGGCTGAGAAGGAGGCCAAGCATTCATTTGA
2414_fpt	giga_Contig_4444.Contig1	giga_Contig_4444.Contig1_208	208	GCTGGACTGCCTGCCAGGGTTTCTCAAGCCCATAGACTTCCCTCTTTAACACTGTGGTAG[T/A]CCTGTCTCACCCCAACACATAGGCAGGTTTATGTATGTATATAAAAAAATCATATATACA
2422_fpt	giga_Contig_4445.Contig1	giga_Contig_4445.Contig1_516	516	AGAGGACCATAAGAATTTGGCCCGTCTCCAAGACCTGGTGGACAAACTGCAGCTGAAGGT[G/C]AAATCGTACAAGAGGACATCTGAGGAGGCTGAGGAACAAGCCAATACTAACCTGGGCAAG
2434_fpt	giga_Contig_45.Contig1	giga_Contig_45.Contig1_541	541	AGGGCACCGCATTGAGGAGATCCCTGAGGTCCCACTGGTGGTTGAAGACAAAGTTGAAGG[A/C]TACAAGAAGACCAAGGAGGCAGTGCTTCTGCTGAAGAAGCTTAAGGCCTGGAACGACATC
246_fpt	giga_Contig_138.Contig1	giga_Contig_138.Contig1_329	329	GGGTCTGGCGGGCTCAGTGAACGTGACGGGGGACGATGTGAAGAAGCTGGACGTGCTGTC[C/T]AACGCGCTGGTCATCAACATGCTGCAGGCGTCCTACTCCACCTGCTGCATGGTGTCAGAG
247_fpt	giga_Contig_138.Contig1	giga_Contig_138.Contig1_333	333	CTGGCGGGCTCAGTGAACGTGACGGGGGACGATGTGAAGAAGCTGGACGTGCTGTCCAAC[G/T]CGCTGGTCATCAACATGCTGCAGGCGTCCTACTCCACCTGCTGCATGGTGTCAGAGGAGA
2491ms	Con_5453	Con_5453_pos_55	55	ACAAATGTATGACTTGAAACTGTGCTGATGTTTGTCACTTCTCTTCTTGTTTCA[C/T]TGTTTACAACTCAAACAAACTCTCGTCTTCATCTCATTCGTCTTCCTCCATCTTGTCTCT
2517_fpt	giga_Contig_4515.Contig1	giga_Contig_4515.Contig1_988	988	TGTGATGCCAATGGAGGTTAGCTCTGCCGTGTCGTATACCGGCGGGGTTCTTGATGACTC[G/A]TAGAAAGACGTGTTTGCGGTGTACATCCGAATCTGAGGAACTTCAAACATCGGTTTGGGT
2518_fpt	giga_Contig_4515.Contig1	giga_Contig_4515.Contig1_1410	1410	ATTGCCTGGCTTCCAGAGTAGGGGACTGATACTGGACTGGGACCGGAGTATCGAACTGGT[T/A]GTGGACTGGTAGATCTCAGCACACCAGGCATCGCCGCAGGCTGACTCTGGACAGAACTGG
2519_fpt	giga_Contig_4515.Contig1	giga_Contig_4515.Contig1_783	783	CCTGGGGGGGGTGGAGTGGTCACTGTGCTCCAGGTCGGGACTCGCTTCGTTGACCGGGGA[C/T]AGGCTGGAGCGGTACACCACGGCGGACTGGGCGGCCTGGGCCGACGCCTTCTTCTTGGCA
2528_fpt	giga_Contig_4530.Contig4	giga_Contig_4530.Contig4_256	256	AAAGCACCGCGCCGTCGGACACGTGGATATTAAAGCAAAGTGCTGCTTAGCGGACATCGC[G/A]GCCAGAGGACGCTTCTGTCTCTCTCTGCCATGTCGCCTCTGTTGTAGAGCTCGCTCCATC
2537_fpt	giga_Contig_4532.Contig1	giga_Contig_4532.Contig1_276	276	GGGGAAGGAGTTCGAGCTGTTTGTCCTGAAGATCAGTAAGCTGGAGACGCTCTGTAGGGC[A/G]CTGCAGGAGGAGAGGAAGGTGCTCTACGACAAGATCAAGGACGTCCGCTCCGCCAACGCC
2570_fpt	giga_Contig_4554.Contig1	giga_Contig_4554.Contig1_172	172	ACAGCTCAAGTGATGGCAAGACTGGTGTTGAGGGTAACACTTTAGTGACCTCTTCGTAGC[A/G]CGCCGGTCCGATGTTTAGTCGACCTCCTCAATGGTGGGGCCAGATGATCCACCGCCACCG
2575_fpt	giga_Contig_4560.Contig1	giga_Contig_4560.Contig1_255	255	CATGTTGGCCTTGGGGGTCGGGATGGCTTTAGGAGCGCCCAGGAGGGCTCGCCCGCTCCC[G/C]GCTAGCACGACCGCTCTGAGCGCCGCCATGTTGTTCTTCTCCGCTGACGAG
2579_fpt	giga_Contig_4576.Contig2	giga_Contig_4576.Contig2_215	215	CCCTGGTCTCTCCCCTCCCTCCTGGACGGGATGGACAGGAGACACAGCCGGGACACACAC[C/T]GAGTCTGACTGATGGACAGGCTTAGCAGGGGGCGGGACCGGGGAGAACAGAGCCTTGGCT
2581_fpt	giga_Contig_4578.Contig1	giga_Contig_4578.Contig1_164	164	GCCAACACAAAGCATTGTGGGAAAACACAGTCATGTGACAGAAACAGGACAAGAGTGACC[G/A]GGAAACATTTAGCCCCTGCGTCTGCTCTGATTGGCTGATGAAGTCGAGGCGTTAACCTGA
259_fpt	giga_Contig_1420.Contig10	giga_Contig_1420.Contig10_254	254	ACGCATGATGGCGTGGGGCAGGGCGTAACCCTCATACACGGGGACGTTGTGGGTCACACC[G/A]TCACCGGAGTCCAGCACAATACCTGTGGTACGACCGGAAGCGTACAGGGACAGCACAGCC
2592_fpt	giga_Contig_4583.Contig4	giga_Contig_4583.Contig4_277	277	TTCGACTCGATGGACCGAGGATACCGCCCTCGCGCAACTAACCGTCCAGTGACAACGAAG[G/A]TATCTTCGCTCAACTCCAACCGAAATAAGCTCTGACTTACTTCCTCTCAGACACGTGTGC
2611ms	Con_575	Con_575_pos_52	52	TGTTTACTACGTGTTAACTACTATCTGCATCTGAGCTCAACTGTGTATTCT[C/T]GAAGCTAGGCTCCTTCCATTTGCTAACATAGTCTCAAGCGAATATAAATCTGCAGAACAG
2620_fpt	giga_Contig_4585.Contig1	giga_Contig_4585.Contig1_224	224	CAAGAAGATCGAGCAGATGGCGGCGCTGGACATCATCCAGTTCAACAGCCTCAACCTGCC[G/C]CTGCCCGTCATCAAGCCCGGCGAGCGCGGCCTGGGTCTGGGCTCCGAGCTCACCAGGCCG
2628_fpt	giga_Contig_4593.Contig1	giga_Contig_4593.Contig1_59	59	TCTGCTGTACTGGCGCGATGTGAAGACCACGGGGGTGGTGTTTGGAGCTGCGCTGCTCCT[C/T]CTGCTGTCCCTGACCGCCTGCAGCATCGTCAGTGTGGCGTCGTACGTAGCGCTGGTGCTC
2631ms	Con_5800	Con_5800_pos_81	81	TCGTACCCTGGCGTGGGAGAGGGGGGAGGTTGGGGGAGAGGAGCAGGCGATCTATTTTAG[C/T]ACGGTGCTCCTGTCTGCCAACCCGTTCCCCGGTCAGACGCAGGGAGGAACCG
268_fpt	giga_Contig_1438.Contig1	giga_Contig_1438.Contig1_225	225	TGCAGACAACCTGTGGGAGTGATGGAGGTGTGTCTACACACCTCCACCCAGCGCTACTCT[G/C]TTCTCTAAGGACCTGAGGGCTGTGGAGGTACGGGGTTATCTAGCATGCTACTGGCAGTCA
26ms	Con_105	Con_105_pos_137	137	ATGGGATGCAGAGAAAGGAAAGAGCCAGGATGACGCCATGACTGAATACATCGCTAAGGT[A/G]GAGGAGCTGAAGACTAAGTATGGCATCTAACGTGAAGCACGGATCCACCGGACCGACCCT
2768ms	Con_6042	Con_6042_pos_454	454	GAAGCAGACGGGGTCTTGGCATAGTTAAACTTTCTCAATTACCAGACCATAATTGAAGAA[A/G]ATCATGAATGGGGTGACTTCATCCTCACGGAAATCCAGCATGCCCACCATGCCTTCTGGG
2777_fpt	giga_Contig_4644.Contig5	giga_Contig_4644.Contig5_420	420	CAGGTTGACACATGCACTGTAATGCACTGGAGAAAAAGTTTGGTCTACTGAAAGTGCACG[T/C]GTGTGTGCACGATAAATACCATGCTCAGGCATTAGGTCTGCACCAAACAAATAGACCTCA
2778_fpt	giga_Contig_4644.Contig5	giga_Contig_4644.Contig5_453	453	AAAAGTTTGGTCTACTGAAAGTGCACGTGTGTGTGCACGATAAATACCATGCTCAGGCAT[T/A]AGGTCTGCACCAAACAAATAGACCTCAAGGTGGACAAAAAAAAAGTCGATGCCGCTACTT
2792_fpt	giga_Contig_4646.Contig1	giga_Contig_4646.Contig1_95	95	CACTCACACACACACACACACAGGACGTCGCTGGGGTTTCGGAGACCCCTGGTCGGTGTG[C/T]GGACCCACGATGTCCTTCCTAACGATACCGGGTCAGGAGGGTCTGTTCACCGCAGAGAGA
2793_fpt	giga_Contig_4646.Contig2	giga_Contig_4646.Contig2_199	199	TGGATCCACGATGTCCTTCCTAACGATACCGGGTCAGGAGGGTCTGTTCACCGCAGAGAG[G/A]TCCGACAGATCCGGGTCCGCGGAGGACGGACGCGGTGGTACCAGGACGACGACGTGCCCT
2796ms	Con_6080	Con_6080_pos_66	66	TTAGGGAAGTGTTCTTGGCCTTGTTGTTGCTCTTTAGGGAAGTGTTCTTGGCCTTGTTGT[A/T]GCTCTTTAGGGAAGTTATCTTGCTCTGTTTGTAGCTCTTTAGGGAAGTGCTCTTGGTCTG
2797_fpt	giga_Contig_4649.Contig1	giga_Contig_4649.Contig1_352	352	GGACGGCTGGCAGCGAGCAGCCAGAGGGCCCGCAGGTGCAAATTAATCTTTTGGTGTGAC[C/T]GCACAGTAAGTATGTGCATGTGACGAATCAAGACTTCGAATTGGTTCAGTGGATAATGGC
2798_fpt	giga_Contig_4649.Contig1	giga_Contig_4649.Contig1_416	416	CAGTAAGTATGTGCATGTGACGAATCAAGACTTCGAATTGGTTCAGTGGATAATGGCCAG[C/T]TGCCTTCAGTGTACCCAGTGGCTGGGAAAATTGGTGATAGTGGGGTTAGTAAAGTAAAAC
2800_fpt	giga_Contig_465.Contig1	giga_Contig_465.Contig1_182	182	GATCTACGAGAACGTGAAGCGTCTGCAGGCCGGAGAGCACTCCCTGGACCTGCTGGCCCA[C/T]GACTTTGAGAAGAACTACAACATGTACATCTTCCCAGTGCACTGGCAGTTCGGAGAGCTG
2849ms	Con_6129	Con_6129_pos_78	78	CAGCAACCGCTCCATCATCAGGAACGTGAAGGGTCCGGTCCGAGAGGGAGATGTGCTGAC[A/G]CTCCTGGAGTCTGAAAGAGAAGCCAGGAGGCTGCGATAGGTCTCTGGAGACGTGAGGTGC
2867ms	Con_6138	Con_6138_pos_500	500	GGTGGTGGAGGGTGCCTACGAGGTGATCAAACTGAAGGGCTACACCTCCTGGGCCATCGG[C/T]ATGTCTGTGGCCGACCTGGTGGAGAGCATCCAGAAGAACATGCACAAAGTGCACCCAGTG
2871_fpt	giga_Contig_4677.Contig2	giga_Contig_4677.Contig2_237	237	CACAGTTTCACAGCCAAGAACAGCAACAGATGTGGACAAACAACGACCGACCGCGCAGAC[C/T]GATTCGGTTTTGTCAAGACATGCGACACACACACGGATCCAAGTCTGAGAAGACCCGGAA
2872_fpt	giga_Contig_4682.Contig1	giga_Contig_4682.Contig1_131	131	ACTTTAAAAAAAAAAATGAAAACAAAATTAATAACATTAGATGTCAAGGTTTCCAAAATG[G/T]TTTTTTTTCTTTTATTGTACAAGACACTGTTATACAGTGGGAATAAAAAATATGAGATCT
2873_fpt	giga_Contig_4685.Contig3	giga_Contig_4685.Contig3_333	333	CGATGAGGGAGAACCACACATGGATGAAGAGGACCTGAGTGCCTCCTCCCACCCAGAGCC[T/A]GTGAGGCCTACGCCCGTCTGCCCGGTTATCATCCACCCAGAGATGGACTTAGAGCTCATA
2879_fpt	giga_Contig_4694.Contig2	giga_Contig_4694.Contig2_193	193	AATGAGACCTTTCCCGTTGTACTGTTGTGGGCTGTCGTCACGTTTACATTGGACAGTAGT[A/T]GTCCTAGTAGTACAGACGTGTCTCCTGTCCGATTAAAGCCTCAGATGTCCTCCTGTTCCC
2880_fpt	giga_Contig_4694.Contig2	giga_Contig_4694.Contig2_217	217	TTGTGGGCTGTCGTCACGTTTACATTGGACAGTAGTAGTCCTAGTAGTACAGACGTGTCT[C/T]CTGTCCGATTAAAGCCTCAGATGTCCTCCTGTTCCCTTGTTTGACGTTAGCGTAGCAGAG
2881ms	Con_6154	Con_6154_pos_74	74	AGTGCCAGCCCTGGGTGCTGCCGGTGGTGAAGAAGGTGGAGCGTCTGATCGTGGAGGACG[G/C]CAGCCTGAACCACGAGTACCTGCCCATCTTGGGACTGCCCGAGTTTCGCTCAGCCTCGTC
289_fpt	giga_Contig_1485.Contig1	giga_Contig_1485.Contig1_194	194	CGCCTGTCAGTTGACTATGGCAAGAAGTCCAAGCTGGAGTTCTCCATCTACCCAGCTCCC[C/G]AGGTGTCCACCGCTGTAGTGGAGCCCTACAACGCCATCCTCACCACCCACACCACCCTAG
2892_fpt	giga_Contig_47.Contig2	giga_Contig_47.Contig2_363	363	GACCATTGCCATGGACGGTACCGAGGGTCTGGTGCGCGGACAGACGGTTCTGGACACCGG[T/C]GCCCCAATCAGGATCCCCGTGGGCCCTGAGACCCTGGGCAGGATCATGAATGTCATTGGA
2902ms	Con_6221	Con_6221_pos_91	91	GGAGGTGGAGGGCGTCAAGGTACCCGAAGAGGAGTCGAAGGAAGCGTCAGATTATTGCTT[C/T]GAGATGATGGAAAAGATCAGCAAGTCTCGCTTGAGTGGCGACTACCATGAGGTGGTTACC
2916ms	Con_6264	Con_6264_pos_198	198	CTACAGCAATGGCTTGGCCAGCATTTATGTGAAAGACGTTGAAGAGAGCGATGACGGTGT[A/T]TACAAATGCAAGGTGGTAAGTGATGATGGAGAGGACAGTGCCTATGGAGAGCTTTTTGTT
2943ms	Con_6292	Con_6292_pos_75	75	GATTCCTTTCTGTGTGTAAATGGGATGGGCTCTGCATGCCTCGAAGGAGGCTACCGCGCG[C/T]TGCAGAATGAGGATATGCCACAGAGCAGGTTAAACGACACACCTTGCCAAACACCTCCCA
295_fpt	giga_Contig_15.Contig4	giga_Contig_15.Contig4_314	314	GATCCTGACCCGCTGGGACATGCACAAGTACGCCCGGGAGGCCTACGACGTGGGCATCCG[C/A]TTCATCGGCGGCTGCTGCGGCTTCGAGCCGTACCACATCCGGGCCGTGGCGGAGGAGCTG
2985ms	Con_6297	Con_6297_pos_839	839	GAGTGATATTGAGTACAAGTACGACAAGGAGATGATGAAGGGATGTGTAATGTCTGTCGC[A/G]GATGACAAGATCACTCTTTTGGCCAAGAAGGGTGCTGAGATGGCCAGTGATGTGAAGTAT
2995_fpt	giga_Contig_477.Contig1	giga_Contig_477.Contig1_315	315	TGCGATGTTGCTTTGCTGCCTTCAAGGTCTGCAGATGGAACACGTTTGTCCACCAGAGTT[T/G]TATTCGTTTCAAAGAATGGGGGCTCCTTAACTGTCTTGTAAATAAAGTTATCTCAAACT
30_fpt	giga_Contig_105.Contig6	giga_Contig_105.Contig6_595	595	TGCCATGTACGACTACGGCGCGGCTGACAACGACGAGGTGTCCTTCAAGGACGGAGACGT[G/C]ATCGTCAACGTGCAGTCCGTCGACGAGGGCTGGATGTACGGCACCGTGCAGCGCACCGGC
3006_fpt	giga_Contig_484.Contig9	giga_Contig_484.Contig9_167	167	CCTTCCTCTCTAGTCCTCCTTCATCGCTAGGCCTCTTTCTCTCTAGTCCTCCGGGAGTGT[G/A]ATCAGGAAAAGCGTCACCATGCCTAAAGTTATCGCACCCGGTCTCCAGCAGAAGACGGAT
302_fpt	giga_Contig_1513.Contig1	giga_Contig_1513.Contig1_118	118	TCTGGGTGACGCGGATCCCAAGTGCTTCTTCGCTTCAAACTTCGCCCCACCGTTGGCTTT[C/T]CCCCTCCCTCCCGTCGAAAGTACAAATCCGTACGCGCCGCCGCTCGCCAAAAACCCGAGG
3039_fpt	giga_Contig_488.Contig1	giga_Contig_488.Contig1_215	215	AGTGGACGGGCTGTCCAGGACCCTAAGGGAGATGGTGATAATCTTGGGTTCTCCAACACC[G/A]TTTTCAATCTCCAGCAGGTACTTGCCACAGTCGTCACGTGTCACCTTGGGGATGACGAGG
3040_fpt	giga_Contig_489.Contig1	giga_Contig_489.Contig1_351	351	CCTGAAGAAGAACAACCTCAGGGACTGGCTGCGTGTCGTAGCCAACACCAAGGAGAGCTA[T/C]GAGCTACGCTACTTCCAGATCAACCAGGATGAGGAGGAGGAAGAGGATGAGGATTAAACC
3042_fpt	giga_Contig_496.Contig2	giga_Contig_496.Contig2_156	156	TGCGATCTTGCTTTCCACGTTCTTCGCAGCCTGAATCGTCAGCTTGATCTGGGTCTTTTT[C/T]GTGGAATAGCGAAGCTTGGCCTTCTCCTTCCTCTTCTGCTCCAGCGTGGCAGTAATAGCC
3047_fpt	giga_Contig_5.Contig3	giga_Contig_5.Contig3_52	52	TGGTGTCGTTCTTCAGCAGCGCTCTGAAGCACGACACCAAGCTAGACCATA[A/C]TAAGAGTGGAGGGAAAGGCCTGAGGGTGATCCAAGACCCCAGTTTCCGTCGTTATGGCAA
3048_fpt	giga_Contig_5.Contig3	giga_Contig_5.Contig3_90	90	CACGACACCAAGCTAGACCATAATAAGAGTGGAGGGAAAGGCCTGAGGGTGATCCAAGAC[T/C]CCAGTTTCCGTCGTTATGGCAACACCGTTGATATGGACTCGGCACTGGAGACATTTGTCC
3058_fpt	giga_Contig_51.Contig1	giga_Contig_51.Contig1_305	305	ACAAGCCGCGGTGTATGTCACAAGAGTTTGGAAGAACTACAATTGCTGCAATTGAGAGGA[A/C]TATTTTGCAAACTTCCCTCAGCACATCACCGTGCTCGTAGTTTAAAGATCCATCACTATA
306ms	Con_1563	Con_1563_pos_65	65	TGTTGAGGCAGCTGAGTGATAGTTATGTTACAGAGACAAGGATATCATTGGTGAATTAAA[G/T]TAAGACACACACAATTATCAATACTCTGTCTTGCACAACCACAGTGGACTGTCTGGCACC
31_fpt	giga_Contig_105.Contig6	giga_Contig_105.Contig6_670	670	GTCCGTCGACGAGGGCTGGATGTACGGCACCGTGCAGCGCACCGGCAAGACCGGCATGCT[G/T]CCCGCCAACTACGTGGAGGCGGTTTAAACACAGAGGCCCCGCCCACTGACCCTCCTTATC
3117ms	Con_6502	Con_6502_pos_55	55	AGTGAATCGAGGCCAGAGGTTTTACTGGTGCTTCTTAACAAAGGACAGGTACTC[G/T]GTGACGTCGTCCGCGGAGCCGACCACGAAGGGCACCCGCTGGTGGAGGCTCTCCGGCTGG
3170_fpt	giga_Contig_529.Contig1	giga_Contig_529.Contig1_185	185	CACGGCGCCGGCGGCCACTCCACCAGCTTTCAGCTCCTGGCACAGCCGACGGCGGTTCTC[T/C]GCAAACAGTTTTGCAGACACCCTCAGGGTGTCCTTACCCAGCCAGTAGATGGGCGCTGGT
3172_fpt	giga_Contig_533.Contig1	giga_Contig_533.Contig1_124	124	TCAACGAGTGTTTCGGTTGTCACCGTACTGGCCATTGGATCAAGAACTGCCCCCTGGGAA[G/C]TGGAGGCGGAGGAGGTGGCGGTGGTTTAGGCAGCGGCGGCGGTGCGGGCCGTGGACGTGG
3174_fpt	giga_Contig_536.Contig1	giga_Contig_536.Contig1_59	59	TACCAGATAAGTGCGGAAAGCTGACAAAGTCGTCAAAATGCTCGACCTCAGAACATTGTT[C/T]ATCCTCTGCGGAGTATGGACGGTGAACGCAGCATCTGACCTCCCAGAAGGACACTCGCTC
3175_fpt	giga_Contig_538.Contig1	giga_Contig_538.Contig1_227	227	AAACTGGTTTTCAGCAAACACTCTGAAAATGTACTCTTTAAAACTGACCAGACCCACAGC[C/T]GTGTAGGTTGTCTGTTTGATGGTGGATGAAAGCTTGTGCCAGATCTCGCTTTCTGCAGCA
3177_fpt	giga_Contig_538.Contig2	giga_Contig_538.Contig2_315	315	CCACAAGCCCGAGAACAAGGTGGAGGTCCAGTACGATGAACACATCAACAAGATGGTTGC[T/C]GATGACAACTGCACGCTGCTAATCCAGCAGGGCAAGAGACCAGACACCGGCCTCTACACC
3178_fpt	giga_Contig_538.Contig2	giga_Contig_538.Contig2_507	507	ACCCTCTGCTCCCATCAAGTTCGAGGAGATTAGAGAGGAGAAGATCACTCTATCCTGGCT[G/A]CCTCCTAAAGACGACGGAGGCTCCAAGGTAACCAACTACGTGATCTGGAGGCGTGTGGCC
3180_fpt	giga_Contig_546.Contig1	giga_Contig_546.Contig1_181	181	GGGACTTCTCATCCACACAGCCTGTGTTGAAGGGCGTGTCTCCATAGGCCTCCAGCAGAG[C/A]AGGCAGCACAGTACTGGAGTAGCACTCCCACCACAGGTGCAGATAGTCGGGCTGCACCTG
3181_fpt	giga_Contig_552.Contig2	giga_Contig_552.Contig2_242	242	AATTATCTTGATTATGGTTAATAACCAAAGAGATGTAGGAATGTATTGGCTTGTAATGAG[G/A]TGTGCTGGAAGGGAAATAATTAAACTTTGTTTCACTAATATTCTTATCTTCATTGAAATG
3182_fpt	giga_Contig_552.Contig2	giga_Contig_552.Contig2_545	545	GACTAATATGGTCTGGATACACAATAATGACATTGAGTTCAATTTTCCCCAATGATGGGA[G/A]ATGTAATGTGTTTAATTGAAAGTCAAATGTCTCGCTGCTAAGCAACTGTATCCCCAAATC
3188_fpt	giga_Contig_567.Contig1	giga_Contig_567.Contig1_443	443	TAGAGAAGTGCTGGCAGAGCCTGCGCTAGGGGGCGTTGAATGGCGATGGCGATCCTCCTC[A/G]TTCCTTTTTTGCAGACAAAGGTTGGCTCCAAGGGGACGCTTAATTGATTTACAGGATGAA
3209_fpt	giga_Contig_57.Contig2	giga_Contig_57.Contig2_222	222	ATGCCCCGTAAACTTACATTTGCTGAGGCTGTTGCAAAACCTGTTGTTAAACCTGAAGTT[G/C]AGATAATCAGTCCACCCCCTTGTGAATCAACCCCAAAATCTGCCCCTTCATCTGCTAAAA
3216ms	Con_6670	Con_6670_pos_2308	2308	CAACACAGCTCTACCTTTGAGATTTCTTCTGTTCAAACGTCTGATGAAGGCAGCTACACT[C/T]TGGTGGTAGAGAATTCTGCAGGTAAACAGGAAGCTTATTTTACCTTGACTATCCGCAAGA
3226ms	Con_667	Con_667_pos_67	67	CCACTGACTATACAGTCACCCGCTCAGATGGACAGGTGTGTGAGGTCTATCTCAAGGCTC[C/T]GATACCATAAGGCTAAAAACGAAACAAAGACACACAGTGCTGAGATCTTAATGTAGAAGA
3234_fpt	giga_Contig_584.Contig1	giga_Contig_584.Contig1_92	92	CCGGCGGGCCGCCAGGGTCTCGGAGGCCAGGTCGTAGCGGATGAGGGTGCGGCTGCGGCG[G/C]CGCTGGTAGTAGAGGGAGCCGCGGAACACCGTGGCGCCCGTGCTTTCCACGGGCTCGGGC
3235_fpt	giga_Contig_589.Contig1	giga_Contig_589.Contig1_295	295	CATGCCGGGCTCCATGTCGGGCCTGGGCTCGCCCATGAACGGCCTGACCTCCGCCTACTC[G/A]GTCATCACCTCGTCGCTGGGCTCGCCCTCCGTATCGCTGCCCTCCACGCCCACCATGAAC
3239_fpt	giga_Contig_602.Contig1	giga_Contig_602.Contig1_110	110	CGGTGGAGGGTGGGGAGGACAGGGAGGAGTCGAACTCTCGGTTCTCCTGCTTCACCTGGG[G/T]CTGAGCCGCTGGGTCTTCAAACCCCCCTTGCATGCCTTTGAGGAGATCAATCCGTTGGTT
3266ms	Con_679	Con_679_pos_331	331	GAAGTCCTTGCCCCCCTGCAGCCTGAACCCCCAGGGCCCTGGACCCACCAGAGACACATT[A/G]TAGGTGCTCATCCTCCAGAGTCCACACCAGGGAGCTGGAGAGCAGGAGAACACGTCCAAC
3278_fpt	giga_Contig_63.Contig2	giga_Contig_63.Contig2_3652	3652	CAACATCTCCGGGGACCCGGTGCCGGAGGTCACCTGGCTGAAGAACGAGCGGGAGATGGT[G/T]TCGGACGACCACTACATCCTGAAGTTCGTGTCGGGGAAGTTCGCCAGCTTCACCATCACC
3281_fpt	giga_Contig_63.Contig2	giga_Contig_63.Contig2_4019	4019	CACAATTAGTCTGATATCCGTTAAAATGCCGAAGATGCAGATTAACATTTGTAGTTTTTA[A/T]TTGTGTGACCTTTGGGTGGTGAATGTATTTGTTTGAAGTTGCTGCAGTGAAGGAAACATA
3283_fpt	giga_Contig_633.Contig1	giga_Contig_633.Contig1_296	296	AATCCTTTTTTTCATTTGAAAGAAGCCTCTAGATTGACAGGAAGTGACATTGAGGAACCG[A/G]GCCGGTTAGAAGAGCCGACTGGCGGCGGCGGCGGCGAGAACGGACACCAACTGAAGAAAT
3285ms	Con_6822	Con_6822_pos_123	123	CAAATTCTGTCCATTTTATTTCACGAGTAGGCCTACATGTTGGTGGCAGGTTATGTAAAA[G/T]TTGAAAGAATGAGCCTTGAATGACAGGAGGTTGAAGGTTAAATGGCCTATTTGTGTGGTT
331_fpt	giga_Contig_1541.Contig1	giga_Contig_1541.Contig1_229	229	GGCGGCAAATGCGTGGACTGTAGGTGGCACCAGCAGCAAGGATCTGTGGTACAACTGCCT[T/C]AACAACAATGGCGGCTACCATTGCCAACCAGCCAGCAATGACGACTGGATCCAGGCGGTG
3314ms	Con_6885	Con_6885_pos_64	64	CTAACAAAATTGTATTGAAGACACCCATTTCTCTTAACTGCACAATTGTTTTTCAGTTGA[C/T]GTGATTTAGTCTTAATGTAAACAGGGAGGCCTGGTTAATTTTTGTACAAATATCTTAATT
3315ms	Con_6885	Con_6885_pos_80	80	GAAGACACCCATTTCTCTTAACTGCACAATTGTTTTTCAGTTGACGTGATTTAGTCTTAA[A/T]GTAAACAGGGAGGCCTGGTTAATTTTTGTACAAATATCTTAATTGCCCCCTCTCTGCCAA
332_fpt	giga_Contig_157.Contig1	giga_Contig_157.Contig1_105	105	GGCGAACAGAAACACCTAATACTCGGTTGGGGGCAAAAACAGCAGTAGCCGCGGGGAGAC[A/C]ATTTATAAAGCACACGTCGCTATACATTGCAGGGTCGTCGGTGAAATCATTACCCTCCCC
3362ms	Con_6966	Con_6966_pos_140	140	CAGGGCCACATGAGCCTGTGGGGTAAATTCATCTGGGAACATGATAGCCAGAACCACCAA[G/C]AGGTTGATGAAGAGAAGCCTGAAGTTGTTGGGGTCAACTCTCAGCTGGAAGGCATGCAGC
3374_fpt	giga_Contig_690.Contig1	giga_Contig_690.Contig1_421	421	GTGATACCTATACCAAAACATACAAACCCAACGCTTTAACTAAGGCCATGAAGCTAGACG[A/C]CACGTCTGTCCTGTCACCCCCTGCTCTCTGGCTGGCACCCTCTCAACACTGGCTGGCTTG
3376_fpt	giga_Contig_690.Contig5	giga_Contig_690.Contig5_233	233	AAGAATCCGGTTTTGATTCCAGAAATCGGCTTTTGTTTTCATTTCATGATTTTTTTTTTT[C/T]CATCAACTTAGAGAAGACGGAAGATTTTTTTTTTTGTTTCCGGATGGAGAAAAGGACTGA
3380_fpt	giga_Contig_7.Contig1	giga_Contig_7.Contig1_66	66	CATCCACGCGGGAAAAGAAGCAGCACAAATCTGAGTCAAAGACGAACTCTTCCAGGAGTG[T/C]ACCTGTCGGGCCGCTGCAGTCCAGACAGGAGCAGCAAATTTCAGAGCTTTTGAATAAATC
3383_fpt	giga_Contig_7.Contig1	giga_Contig_7.Contig1_61	61	GTTTTCCTGCCAGATCTCCGGGGACCAGCTTGACGTGGGGGAGGCCGGCCTCCCCCAGCC[C/T]GACCTCCCCGGGTTAGAGGAGCACGAAGCGGCGGAGCCCAAAGTCTTCTCCGGCCTGGGC
3384_fpt	giga_Contig_70.Contig1	giga_Contig_70.Contig1_123	123	GAACAAGCCCTATCCCAAGTCCCGGTTCTGTAGGGGTGTCCCAGACCCCAAGATCAGGAT[C/A]TTTGACTTGGGCAGGAAGAAGGCCAAGGTAGATGAGTTCCCTCTGTGTGGTCACATGGTC
3392_fpt	giga_Contig_702.Contig1	giga_Contig_702.Contig1_271	271	GCAGAACAGGGGAGACAGGAAGTCCTACATCAAACCAGAGGAAGATTTCTTCAGTCTGGG[T/C]GCTGAGGCGTGCAACTTCATGCAGCCGAGGTCAGTGAAGCTAAAGGTCCCCCCTCCAGTC
3393_fpt	giga_Contig_702.Contig1	giga_Contig_702.Contig1_328	328	GGGTGCTGAGGCGTGCAACTTCATGCAGCCGAGGTCAGTGAAGCTAAAGGTCCCCCCTCC[A/G]GTCGCGCCCAAGCCCACGGTCGACCCAAACCGCCAGCCCTGGTTGAGTCCTCCGTCGGAG
340_fpt	giga_Contig_159.Contig2	giga_Contig_159.Contig2_179	179	CTGCGCAGGGTGACGGCAGGGTAGTAGTAGTCGGACGGGCCGACGGGTCGCAGCAACGCG[C/T]CATGGATGACGTCGAGTTGCTGCTGTCCGACGGCCAGCAGGCCATGGGCAAGATAGGCAA
3457ms	Con_7208	Con_7208_pos_51	51	TGATCAGTGTATAGAATTGGTTTAATTTGGGCATTTAAGATGACTGAAAA[G/T]CTGTTGTCTTGTCTACATTGAAATGCTAAAGAGGACAATTGAGACTGCCAATTACTATTG
3474_fpt	giga_Contig_733.Contig1	giga_Contig_733.Contig1_162	162	GCAAGCTGGAGATCAACTTTGAGGCACTGCTGAAACAGAAGCAGGAGGCAGAGCGGAGGC[G/T]CAAGGTAGAGGAGCGCAAGAAGAAGATGGAGCAGGAGAAGCAGGAGTATGAGCAGCTCAG
3479_fpt	giga_Contig_749.Contig2	giga_Contig_749.Contig2_229	229	CAAGAAGCTCCGTGTGGATAAATGGTGGGGCAACAGGAAGGAGTTGGCCACGGTCCGCAC[T/C]ATCTGCAGTCATGTCCAGAACATGATCAAGGGTGTAACCATGGGTTTCCGGTACAAGATG
3480_fpt	giga_Contig_758.Contig1	giga_Contig_758.Contig1_303	303	TGTTATAGGAGTTTAAAATCAAAATACTGACTGGCATTGAGTGGAGTAAAGGATTCAGTT[G/C]AAAAAATATTTGCGTGTTGAAGATGAAACATGGATATTTACCTTCGGTGCTGTTGTTGCC
3501ms	Con_7270	Con_7270_pos_241	241	GTCTCCAGACACGGTGAGATGGTCAAGCTCCAACATGTCTGGTATGTTGTCAAATCTGGT[C/T]AGAAATTCTTGCACCTTGGTGAAGGAGCTGCCCAGCTTGACGTGCGGCGTGGAGGGGAAC
3507_fpt	giga_Contig_78.Contig1	giga_Contig_78.Contig1_433	433	AACCATTATTAGCTAGGAATTAGCAACATGTGTAACCATTAGCAAAGCCTTAACAATTGG[A/C]GAAAGTGTAACTATTAGCAAACTATTAGCGAAGCCTTCCTATTAGTGACGCCCTTAGCTT
3519ms	Con_728	Con_728_pos_282	282	CTGGGAGAAGCAGCAGAGGAAGACGTTCACAGCGTGGTGTAACTCCCACTTGAGGAAGGC[C/T]GGTACTCAGATCGAGAACATCGAGGAGGACTTCAGGAATGGCCTTAAGCTCATGCTGCTG
3520_fpt	giga_Contig_8.Contig1	giga_Contig_8.Contig1_1289	1289	CACCGTTTTCAACGGCTGTGGTCGCCCTTGATGTTGTTTTATTTCCATAGGAAATAATTT[T/A]AAAAAACGAAATCATATCAGTATTTGAGTTGCGAGAGTGCTCATGAAATGCCAGTCATAA
3588_fpt	giga_Contig_85.Contig1	giga_Contig_85.Contig1_101	101	ATCCAGAGCCCCGGTGAAGTCAAAGCCACAGGTGCTTGGGTCGTAGTATTTGTAGGCCTT[T/G]AGCGTCATGCCGGCATCCTTGAAGATGGGGGTGTGATTTCCCCAGGAAGGCTTGGGCAGG
3593_fpt	giga_Contig_857.Contig1	giga_Contig_857.Contig1_56	56	GGAGACTTGCTGCTGGTTGCTGCGTATACGGAACTTCAGGCGTGAATTGACGGCG[G/A]AAAGACCTGCGCTCTCTCTCCCGCCATCATGGCTGTCTAGCGGCGTGCGGCGGCTCACCT
361_fpt	giga_Contig_1634.Contig1	giga_Contig_1634.Contig1_168	168	GCCACTGCACACATGTCTCACCCTGTCATCTGTAAATGTTTGCTGCGTGAGCCTAAGCCT[C/T]CATTATAGCCTACTAATGTCGTCGGTGTCCATTTTATGTTTCTTTGCGCCATTCTTTCCT
3613_fpt	giga_Contig_872.Contig6	giga_Contig_872.Contig6_420	420	ATATAAGGGTTTTTGGTCCCCTTTAAGCAAAGAAGACAGGTCAGGTCTTTTCACAGAGCC[G/C]TCATCGTAGGACAAGCACAGGTCATAATTAGCAGTAATTATGGGTCTTCTAAAACAAGTG
3625_fpt	giga_Contig_89.Contig1	giga_Contig_89.Contig1_263	263	ATCGGCCTCTTCGTGGTGGGGGGCATCAATGTGGTGTTCTCCTGGTCCTCCACCGTGGGC[A/G]TGTTCTCCGTGCTGTGGTTCATCAATGGCCTGGGACAGGGCTGTGGCTGGCCCCCCTGTG
3628_fpt	giga_Contig_9.Contig2	giga_Contig_9.Contig2_1297	1297	TCCCAAATTATACCACCCCTCCAAATCTTTTTTAACTTGACAGCTTGACATGGTTTACAG[T/G]TGTTTGTTTTAGGTTTTGTTTGCATGCAAACCAGAAAGATGACACCCCTTTCCCTTGCCA
3630_fpt	giga_Contig_901.Contig1	giga_Contig_901.Contig1_87	87	ACGCCCCGCCACCTCTGCAGACCCGGCACCTGAGTCCGTCCCGGACGAATGCCCTGTCTG[C/T]GCCTACAACGAATGGGACCCACTAGAGGAGGTGATCGTGGGACGTGCAGAAAATGCTCGG
3653_fpt	giga_Contig_96.Contig1	giga_Contig_96.Contig1_530	530	CTGACCCCCCCTCTGAACCCAGGACACCGTGTTTCACACAACTGGCTATGTGGGCTATGG[T/C]CGCGGTTTCCTTTGTCGAGAGAAAATAACCGCTTTTGAACAAGGTTCCTGTTGTTTGTGC
3656_fpt	giga_Contig_97.Contig1	giga_Contig_97.Contig1_540	540	CGATATCCTCGTAGTCCAATGTGCTGAAGATGCCATTGATGATGCTGCGCTCTTCGTCTG[T/A]CCACTTCACCATGGTTGCTCTTGTTGTGTGGATGTGGTTGCTGTTTCAGAAAGGAGATC
3675_fpt	giga_Contig_994.Contig1	giga_Contig_994.Contig1_246	246	GCAAACGAAAAGATATGATAACGTGTTTAAAGCCAAAAGGGTTGTTTGAGTCTTTTGGTC[A/C]TCTGAGGTCTTTGCTTTCAATTTTTAAACATCCATAAAAACATCATACCTAAACCCAAAT
3698ms	Con_7471	Con_7471_pos_185	185	AAACAACTTCCCTGCTCCTTTTCTGGCCTTCAATAAACTTAAAACCTTATCATTTTGCTT[A/C]TTTTCCTGCACAACAGTCCATCCTTCCTGAGACCCAGTCAGTCTCGTGCTTCTCTCCTCC
3699ms	Con_7471	Con_7471_pos_231	231	TTATCATTTTGCTTCTTTTCCTGCACAACAGTCCATCCTTCCTGAGACCCAGTCAGTCTC[A/G]TGCTTCTCTCCTCCAGCTCACTCGGTCTTCTTCTCCTTCTGCTTGAGCAGCTTGTTGATC
37_fpt	giga_Contig_1051.Contig1	giga_Contig_1051.Contig1_287	287	TCTGGAGGACACCTCCTCCTCTCCCTCCTTTCTGGACAGTTCTCCACCTTCAGACACCTC[A/G]GCAGCTACAACCTTCGGTGTTACAGCAGGTTCTAGGGCCGCTGCTTCAGTTTTCACTGAC
3709ms	Con_748	Con_748_pos_65	65	AAATGGAGGATGTGTGTCGAAACAAAGCACTTTATCCCGTCCACTGCAAGGACCGGCTTT[G/C]AGAATACCGATCATATCAATATCATATCAATATCACCGATCGTATCAATATATCAATATC
3737ms	Con_7553	Con_7553_pos_65	65	TCAAATGTTGTTTAGGATCTAGGTTGTTGTTTACTATCAACTATATCCAAAAATGTGGGT[G/T]TAAGTTTTAGTCCTACATTACTGGTTAACCATTTCATTGATTGTAAACACGGAGAACAAT
38_fpt	giga_Contig_106.Contig1	giga_Contig_106.Contig1_100	100	CTGGTACTCAGTACTGTCCATAAGGCCAGTCATCAGGAACTTGGTGGCCTGGAGCTTTTT[A/G]GGAATATTACACTTGGTCCAGTCCTCAGCCTCAGCTCGCTTGCACTCTACCAGGTATCCG
382ms	Con_1647	Con_1647_pos_87	87	AATCTGATCATGTTTGTGATCTCCGGTCCTCCCCTCTCTCCTGCCTGGCATCAAGCACGC[A/G]CCACTAGACCATAGTTTACGCACATGCCTTCATTTAGGATGGAGAGAGCAAAATGGAAGA
385ms	Con_1651	Con_1651_pos_61	61	ATTTCTTCTGTGTATCATGGTCACCGAGACAGCTTAACAGTTACATGTGTTTATTTATTT[G/C]TGAGTCTACTGAAGACCATCCATGTGAGTGTGAATGACAGATATGAATACAGTATATTTT
3882ms	Con_7818	Con_7818_pos_59	59	GCGGTGCCGTTTCCATACGGGTTGTTGTTGATCAGCGTGATGGCTTCATCCAGGTCGT[C/T]GGCCTCCAGGACCACCAGGACCGGCCCGAAGATCTCCTCCTTGTAGCAGGTCATCTCCGG
3887ms	Con_7851	Con_7851_pos_64	64	GCCTATATGTTCACACACAAAATCGTTCGTAGAATGAAAGAAGCTTCGTCCGACGGTCAC[C/T]GGGTCGATGTAGCTTAGGTAGAAGTTTCCTTCTTCATCGGAAAACTGTTGAACGAACGTC
3902ms	Con_7902	Con_7902_pos_73	73	TCCGCCTGTTACAGACCTGACTCCTCTGAACTTCACTTCCTGTCACACCCTCTTGTCACA[A/T]GGTTCCTAGTAAACACCCTGGTGCAAGAATCAGCCAATCAGACACTAGCGTACTGTGATG
392_fpt	giga_Contig_17.Contig1	giga_Contig_17.Contig1_560	560	AGGTGTCTGGGCCATTGGCACCTGCAATGGAGGGAGTGGCGAAACTGGGGCAGGAGCAGC[T/A]GATACCGGAGCTTGGAGCAATGGTGCAGCATTGCTGGAAGTGACTGGTGCATATGAAACT
393_fpt	giga_Contig_17.Contig1	giga_Contig_17.Contig1_673	673	ATGAAACTGGTTGGTGCATTGATACAGCAGGCATTGAAGGTGAAGACACTGGCACACATG[C/T]ATATGGAGCCTGGGGAACACTAGTCATTGGTTGTGTGGCGGGCACGACCTGTACATGATA
3944ms	Con_7948	Con_7948_pos_744	744	TTTGGTTTCCTTGAGGTCGTAGGTGTCAGCGATATTGGCCACATACATGCAGTTCTCCAC[A/G]CTGAGCTCTTGCATGAGGAAGTCACTGCACATCTTCACCAGGGTGGTGATCTGCAGCAGC
395_fpt	giga_Contig_170.Contig3	giga_Contig_170.Contig3_124	124	CAACCTGTTCGTGGTGCTGTACCCGCTGGGGGTCGCGGGGGAACTGCTCACTATCTACGC[C/T]GCGCTGCCGGTGGTGCGGCGCACCGCTGTGTTCTCCCTCCGCCTCCCCAACCGCTACAAC
4004ms	Con_8072	Con_8072_pos_68	68	GACACAAGATGCATGTTGTTTAATCTGGTCATCCATGTTGACATGTTAAGTCAAACATGA[C/T]GCTAACATGTAGTTTAACGGTGAATGTTTTTATCAGTTGGTCTTAGTCACAGAGATAGCA
4028ms	Con_8138	Con_8138_pos_71	71	GGTGGAAGGCGCTCCCGGCGCTCCTCTGGATGTGCGCTGTCTGGACGCCAACAAAGATTA[C/T]GTCATTGTTTCCTGGAAGCAGCCGGCGGTGGACAGAGGGAGCTCCATCATGGGATACTTT
4051ms	Con_8190	Con_8190_pos_55	55	TCAGGATGTCAGGATCAGTGCTTCTGCTGGAGAAGCGGCAGCGCCATCAGCACC[A/G]TCAGGAGCAGATGCAGAAGCTTGAGACGCATGAGCAGCAGCATCACTTTGAGAGCAGCTA
406_fpt	giga_Contig_1710.Contig1	giga_Contig_1710.Contig1_195	195	ACTGCCAGGACAACTACAACTACTACACAGAGAGGCTGGCCGGCATCCTCAAGTAGAGGA[C/T]GCTGACAGGAGCGAGCACAGTGCGTGTATATAGTAGGCCTGTACTGTCTTTGCAGCCGGA
4154ms	Con_8304	Con_8304_pos_131	131	CTTTAAAGATGCCTTCCAGTTGTTCGACCGAACGCCCACCAATGAGATGAAGATAACTTA[C/T]GCGCAGTGCGGCGACCTCATCAGGGCCCTGGGTCAGAACCCGACCAACGTCCAGATAATG
4167ms	Con_8318	Con_8318_pos_115	115	GGCATATGCTATTGGAGTGGCCCATCCCTTGTCCGTATCGCTGTTTACCTATGGCTCCTC[C/T]GAGAAGAACGAGAAGCAACTGCTGCAGATAGTCAATAAAAACTTTGACCTCCGACCTGGA
4184ms	Con_8342	Con_8342_pos_138	138	CTACAGCTGGGCAGATGTGGGTTCATTGGTGGAGAAGATGAAGAGAGAATGGAACATGCT[A/G]TCAATCACAGACGTGGTGTACAACCACACCGCTGCTAACAGTCCCTGGCTAGCGGACCAC
4224ms	Con_8426	Con_8426_pos_79	79	GACGGGGGGCTTCCAGCCAAGCACCACGTAGCTCTTGGTGGCCTCAGTGACCACCACATC[A/G]GTGGGCTCCCCAGGGACCACGCCCACAGTGGGGTCCTCCTCAGTGAATTTAATC
4228ms	Con_8450	Con_8450_pos_71	71	GTATTTGCGGTCAGCTTCCTCTGCGATGTGTTTGGCCTCCTTGAGCTGCATCTCTTGTAT[C/T]TCCATTTTCTCCTCATCTTTTGTCGCTCTGTTCTCTATCACCTTCATTCCTCGTTCACTC
4246ms	Con_8510	Con_8510_pos_52	52	GGAGATGAAGCCCATGTCGAAGCCACCGCCGGGGGCACCAGGGGGTCCTGG[A/G]GGTCCAGGGGGTCCGGTAGGTCCAGCAGGTCCCATGTCTCCAGAGCGACCGCGAGGTCCA
429ms	Con_1721	Con_1721_pos_65	65	ATAGTTTAACATGACATGTTGGATACGCTTGTTGGACTTTAAAGTTCTGTTTCCCCATAG[A/T]TTGACGTAACATGACACAGTTCACTCAATACAGCTATCGTCAAATCCAGCAGTGCAAGCT
4322ms	Con_8608	Con_8608_pos_65	65	TAGTGGATGGTCTGTTGGGACCTTAGAAAGTCAAAAGTGGCACAAGCGATGGGTTGAGAC[A/G]AACCCTTTGGGTCGACATTCTGGTGGTCAGACTTTGTTGTCAGATCCGACGTGTGCAGCG
4344ms	Con_8688	Con_8688_pos_90	90	AACTGAAAAAAAAACCAAGTAACTAAGTATGTTGTAGTCACATTGAGATGATTACAAATA[A/C]ATATATACATAACCGTGGCCTCTCCATCTCTCCTCCACGATCAAACCAGGCCTAAAAGTT
4380ms	Con_8769	Con_8769_pos_65	65	GATGTAATGAGGCCAGTATAATCTAAATTTAACTTTACAGCAGAGCTTTGATATTTTCTA[C/T]GGTATTGACGATATACTCCTTCACTCTTTTAAACGTAGGCCTACAGATCACACACTCAAG
4388ms	Con_877	Con_877_pos_138	138	AACTTCACAGTGGAATCCTCCCGTTGAGAAATATGAGGACTAAACACGTTTTGTACGAAG[A/T]TTCAAATTCAAACTTTCCTTATTGTGCGACCGCAGCTCGACTCGATCACGTTGTAAGACT
4392ms	Con_877	Con_877_pos_272	272	GGATATGTACAAGTTTTCCGAAAATGCCCCAGGATCTGCATCCCAGTCCCAGATGGTGTC[A/G]CACTATTACACGGATTAAGACATTTTCAACTTGGTGGAGTTGGGTTTCCTTGAGGGGGGG
4397ms	Con_8787	Con_8787_pos_65	65	GTAGGAGTGACTGGCAGGGTCGTCGCCCACTAGGACCACACTAAGGTGAGGCCTCCTGTG[A/G]CCAGATGAGATCCAGTTCTCCACGTCTACCCGGGCCTCCTCGCGGATCTGTCGTGCTAGT
4400ms	Con_8792	Con_8792_pos_65	65	GATCACCGGCATGCTGCTGGAGATAGACAACTCAGAGCTGCTACACATGCTGGAGTCCCA[C/T]GAGTCTCTGCGCTCTAAGGTTGAAGAGGCCGTCGCTGTGCTACAGGCTCATCAGGCCAAG
4419ms	Con_8865	Con_8865_pos_65	65	TTCCCCTTGATCACCAGTGATCATGCTTGACATATAACCCAAGACCAGCTCTTTTTTGTC[A/G]GTCATTTCCACCAAAGCTTCTGTGACCACTTGCATCGGATCAACTGTCGCCTCAGGAAGG
4420ms	Con_8867	Con_8867_pos_124	124	TTAAGGTTAGATACCAGGTCAGCACATTTACATACACAGTGTAGCAGTGGAGGAGTTATT[G/T]AGCTGTCTGGACGGCGTTATGCTCCAGGAGTGAACCGAGTGTTTACGCTTAATGACTATA
4441ms	Con_8903	Con_8903_pos_93	93	AAGAGTTAAGAACTTGACACTCGAAAGGTCAGCAAGTTAACCTAAATGTGCCTTTAACTC[A/T]TTTCAGTCAGTCCTGACCATTGCAATGCAAAGCATTTTAGGAGAATAGTATGTAAAATAA
4449ms	Con_8919	Con_8919_pos_72	72	CCTGTTCCCCCCCTTCCTCTTCTCCGTGCTGGCCGCCGGGGTGAAGGACTCGGACATGGC[G/T]GAGCAGATGTAACCAGAGCACGTATGAAGCTGGACGGCGCTAGGAGGGTTTCAGTCAAGA
4472ms	Con_8962	Con_8962_pos_356	356	GACACGGCGGCAGCCGCTGACAAGCACCAGCCACGGGACCTGCCCAGCCCCGACTACAAC[A/C]CCTTCATCGACGACATGAACTTCCTCATCGCTCTCATCGCCCAGGGCCCCACCAAGACTT
4511ms	Con_8996	Con_8996_pos_290	290	GGCGCCAAACCCAAATCCCAGTGAAACTGAAAAATGTATTAAAAAAAAGGACAAAAAAAA[A/C]AACAAAGAGTGGGCAATGAAGTGGAAACAAAAGTGGAGTTACAGACTGTCACTCAGATGT
4539ms	Con_9052	Con_9052_pos_63	63	TGGAGGCGTTTTGTGTCTGCTTTATTTGTACTGGTGGTCCTGGATCCATTTGTCAGAACA[A/G]AATACAGTCCACTATTGGACTATGCCATCCTACACTTGTGTTTAAAATGTTGGGCCAATA
453ms	Con_1743	Con_1743_pos_51	51	GGACTATGGGTCATGTATTTATCCCACCTTAAGGCGATGCCGCCATATAA[C/T]TATATCTTTTGTATACTGCTAGCGATGGCTGTGGTTTATCTGTTAGTGGAGCGTGAACAC
4585ms	Con_9152	Con_9152_pos_65	65	ACTGACTTAATACTGCATTATGTTGAACAAAACACCCCATTTGGACTGTTTATTAAACTA[G/C]AATCAGCCACTTCCATGACGTAAATGCCTCGCACTGCCTAGCATGCAGCATTTTTATCAG
4650ms	Con_9245	Con_9245_pos_72	72	GATGGCGTTAGAAGGTGCGGAGAAAGAAAGATGGCGGCCGGTAAAACAAAAGTCACAAGT[A/G]GTTGGAAAAGTCATGAGGACACAATTGTTAAGTCACACTCGATGTTCTGGACAT
4653ms	Con_925	Con_925_pos_65	65	AACAGCTCACAGGAAACAGACCAGCAGAAACCCAGTTTATGCCTTCTCTACTTTAGCCTC[A/G]GCCTCCTCATCTCCACCCTTGGTGTTGCGTGTGTAGATCAGTTGAGACCTGTGTTTGGAC
466ms	Con_1756	Con_1756_pos_146	146	GGCTAAGATCGCCGAGGGAGAGGAGCTAACGGTGGCCTATGTGGACTATCTGAACGTGTC[A/G]GAGGTCAGACAGAAACTGCTGAAAGCGCAGTACTTCTTCGACTGCACATGCGAGCACTGC
4681ms	Con_966	Con_966_pos_123	123	AATGGTTTAACACTATTACTCGTAAATTATTCGCCAATGTAATTCTCTTGAAGAAGCACT[C/T]CGTATGTGGTATGTTTTTTAAAAGACTAGCCCTACATCTGATGCTGTGTTGAGCTTCACA
4702ms	Con_99	Con_99_pos_64	64	AAACCTGGGCCTGCGGCTGGGGGCTGCTGGCAGGCCATGGTGACCTCCATGCACTCCTCC[A/G]GCTCAGACGAGTCGATGCTCACCACCTTGCCGCCGACCTCCACCATCTCCAGGGCAGAGT
496ms	Con_1850	Con_1850_pos_73	73	CTGCTAACCTGTACTCTACAGCTAGCAGGTGAATAACAGATAAGCAGATGCTGTGAAACG[C/T]AACTGTACAGTTAGCATGTTTAGCACAGAGCCCTCTGAACATCAGACCCAGGACTAAATC
499ms	Con_1850	Con_1850_pos_195	195	AGACTTCAGCTGACTCAGGATTACAAGTTAGACTGCACATGGTTCAGTCTGCTGGGTTTC[C/T]TCATCTTGACACTACATTCACTTTTCACCAGCCTGTCATGTGACTACATTTCCTATCAGG
502_fpt	giga_Contig_177.Contig9	giga_Contig_177.Contig9_1063	1063	ATGGGTCACATGCCCTTCTTGAGGTATCCATAGCAACCCAACCAAACAGAGAAGTGGTGC[G/A]CTGCTCTGTCAGAGAAGAAGAGAGGGAACAGGAGTGACATCACAGTGACATCACAGTGTG
512ms	Con_1890	Con_1890_pos_74	74	AAAAAAGTCCATGTTTATTTAATGTCCACATTAGTTTTTGATCTTCGCTAAACTGGACAC[A/G]CACAAGGCAACTTAATTGCATTGGTAGCAGTTTTCAAGACAAACTGCTGTACAAAGTCTG
515_fpt	giga_Contig_1796.Contig7	giga_Contig_1796.Contig7_766	766	AGTGAGTGAATGTGAAAAAACCAACAACCAAACCATTACATATTAGGAACCCTGTATATT[A/C]GACATCAATGACAAGGGTGCAGTTTTATTCTCTCGGGCATAGCCAAGCCAGACACTGCAA
515ms	Con_1896	Con_1896_pos_94	94	GCCACTGAGTACATTTTTACCTCCATTTATATCCACCAGATCAGACATACAAAAAAGCCA[A/C]AAAATATTAAACCAAAACCTTTATTCCAAAGCAATTAATGCAATCGGGTTGTT
516ms	Con_1899	Con_1899_pos_65	65	CTTGGGTCAGATTTGGCCCCCGGGTCAAGGGTTGAGACCCCCATAGCTACACAGCCCTCA[C/T]CTCCTCCTTCTATTCAGCCCCCCAACCGCTTTCCTATCATTACTTCTTTCCATCTCCCCT
517ms	Con_1899	Con_1899_pos_104	104	CCCATAGCTACACAGCCCTCATCTCCTCCTTCTATTCAGCCCCCCAACCGCTTTCCTATC[A/G]TTACTTCTTTCCATCTCCCCTTTCCTCTGAGAACCACCTGTCTCCATTCCTCCCTTCCTT
545_fpt	giga_Contig_185.Contig1	giga_Contig_185.Contig1_110	110	CGTTGAACAATTTCAATCTGGGGGCTACCAGATGTCTTCCATAGAATCACTGGACATCCC[A/G]GAGTTCGTCCCGGTTGCCCGGGATACCAGGCACGGCCAATGGCTGCGCAGGAGACGTCTG
549_fpt	giga_Contig_185.Contig1	giga_Contig_185.Contig1_548	548	GAAGGACCTGGGGGCGGAGGAGCAGATGCTGGACCGGGACCCGTCCACAGGCGTGTGCCG[C/T]TTGCTGTACGACAGTGCCCCTAGCGGCCGCTTCGGCACCATGACCTACCTCACCAAGGCC
551_fpt	giga_Contig_1852.Contig1	giga_Contig_1852.Contig1_89	89	CGGCGAGACGGTCGAACGGGTCGGACCGGCGAGGTCAGAGGTCGTCGGTAGAACCAAGGG[G/A]GAAGAAAGCTCAACTCGCCAAAGTGCTGACAAACCGCTTCTCGTTCAGTTTGGCGACGCG
572_fpt	giga_Contig_187.Contig4	giga_Contig_187.Contig4_91	91	CCAACCACACCACCCAGACAACCCAACCCAGACAACCATCCAGTAAGCCCACCAGTCAGC[C/G]CACCGCCAGTCAGCCATGGACAAGTCCTACTCCTCCTCCGCCCAGTCGGCCTCTTCCTAC
598_fpt	giga_Contig_1923.Contig1	giga_Contig_1923.Contig1_924	924	CCACCGCACAGAGTTGAACAAAAAGGTCTACCGTGTGGGTCAGGGGCTCCACATGAAGGA[C/T]GGGAAGGTGGTCCATAACAACGCCTCCACCAGCTACGACGCCAGCCAGAAGTCCATCACC
6_fpt	giga_Contig_10.Contig4	giga_Contig_10.Contig4_1012	1012	CTTGGCTGTAAGCCATCAATGTTAACTAAAGATCATTGCACTACTGATTGCACTACATTC[G/A]CTGTGTATTTGGTCCAGAAACTCTCTTTATGCTTTTTCTCCCTTATCAGTCGGCTGTCCC
603_fpt	giga_Contig_1930.Contig4	giga_Contig_1930.Contig4_233	233	TGCCCCGCCCCCACCGGACCAGAACCGGCCGTACCGGTGGTTCCCGCGCACGAAGAAAAG[C/G]CCGCAGAGGTTTCCGACCCACGACCGACGCCAGAGCCGACAGCTGACACATCGGAGGCCA
604_fpt	giga_Contig_194.Contig1	giga_Contig_194.Contig1_215	215	ACGTGGGGGAGCAGCACTGCGAGGGGCGGTCGGACTACAAGTCCGAGAAGCGGTGCCAGA[G/A]GACGTCGTTCGCCTTCTACCAGGCGGTGCGGGACCAGCTCCCCGCCTGGCTCCTGGAGGA
607_fpt	giga_Contig_194.Contig1	giga_Contig_194.Contig1_675	675	GGCGGTTCACCTGGCGTGTGACCTGCTGCGCCCCGAGTGTCTGCTCCTGCTGCTGGGCCA[C/T]GGGGCGTGTCCGTACCTGGGCGACGGCGCCGGGAACACCCCCTTAGACTCTCTGCTGCAT
611_fpt	giga_Contig_1957.Contig1	giga_Contig_1957.Contig1_240	240	ATCGTATTTCTCAGAGCTCTGGATCTCCATGTCCCCCTTGTACCAGGTAACAGCTATGGG[T/C]TGAGAGCCAGCCACACGGCCCTCGATCTTCACCAGCTTACCCTCTGTGTCCTCAATGCTT
618ms	Con_199	Con_199_pos_65	65	CTCAGGTCCTCGATCTCTTTGTCGGCCTTGCCCACTTTGGATTCAGAGTCGTACCTCTCC[C/T]CGTCTCCCTCTCTCTTTCCCACTGGCTATGCTCAGCCTTTCTGTCCATGATGAATGT
621ms	Con_2006	Con_2006_pos_221	221	TTAACTATCTTGCATCTGTAAGTGCCGTCATCGGACCTTGTGACCTTTTTAATGATGATT[A/C]CAGCCACGCCATCCTCATAGTTAATTTCATACTTATCCCCAGCTTCAAGCTGC
623_fpt	giga_Contig_1972.Contig1	giga_Contig_1972.Contig1_236	236	AGCCAGGTACGGTGTCATGAACTTAGAAGTATCCACCTGGACCCTCTTCCTGACTCTCCT[C/T]GTAGGCAAGCCAGTCTGAGCCTCAGTGGTGTGATGAGTGACAGTCGTAGTCGTAGTTATC
628_fpt	giga_Contig_2.Contig1	giga_Contig_2.Contig1_1066	1066	CCACCTGAGACTGCTGGAGATCGCCCAGGTGCCCAAGGCCCACGTGGACGAGTTCAAGTC[G/A]GTCACCAAGTTCAAGATCTTCAACACCAACAACCTGTGGATCAGCCTGCCGGCCATCAAG
641_fpt	giga_Contig_2011.Contig1	giga_Contig_2011.Contig1_222	222	CTTCGACAAGGCCACATACGACAAGCTGTACAAGGAGGTCCCTAACTACAAGCTCATCAC[G/A]CCCGCTGTAGTGTCTGAGAGGCTGAAGATCCGTGGCTCCCTGGCCAGGAACGCCCTTCAG
641ms	Con_2037	Con_2037_pos_59	59	AGAATATCTGGACCAATCACAGGACACGCTGACAGATGACCTCACTGCGTCTCCGCAG[A/G]GGGTTCACACTTTAATGTCTTACCAGTCTTGACGAGCACTAAGAGCTGTTAAGATGACAC
645_fpt	giga_Contig_2011.Contig1	giga_Contig_2011.Contig1_312	312	CCGTGGCTCCCTGGCCAGGAACGCCCTTCAGGAGCTGCTCACCAAAGGCATGATCAAACT[G/A]GTGTCCAAACACAGGTCTCAACTGATCTACACACGCAACACCAAGGGTGGAGATGAGGAG
65_fpt	giga_Contig_110.Contig2	giga_Contig_110.Contig2_903	903	TTTTGTCTTTCAGACGATGGAAAATTCCCGCTTGAGTCGAGCACCTTTTCTGTCGTCAAA[G/T]TCTCTGCTTGAGAGCCTCTGATTTCACTGGTTTTACTTGATGTGTTTTGTCAAGTAGAGA
656_fpt	giga_Contig_2073.Contig1	giga_Contig_2073.Contig1_268	268	TAGAAGGGGTCAGGCCTTCAACGTGACACTGCATCTAAAGCCAGGCAGCCCGGAGTTTAA[T/C]CCCAAGGAAACAGGCTTTACCCTCATCGTTGAAACAGGTCCCCTGCCCAGGAAGGAGTCA
669_fpt	giga_Contig_212.Contig1	giga_Contig_212.Contig1_513	513	CAAGGAGGTGGCCACCGCTATCCGCGGGGCCATCATCTTGGCCAAGCTGTCCATCGTCCC[C/T]GTCAGGAGAGGTTACTGGGGTAACAAGATCGGCAAGCCCCACACCGTGCCCTGCAAGGTG
677ms	Con_2095	Con_2095_pos_105	105	CAAACACCCACTAACAAATTGATCTGCGCTTGCCTAATATTCCTCTCCTTCTTCATCCTC[C/T]TCAAATGAGTCAATGCCCACCTCTTCATAATCCTTCTCCAGAGCGGCCATGTCTTCTCTG
683_fpt	giga_Contig_216.Contig1	giga_Contig_216.Contig1_1093	1093	CACGTGGTTGCGGGGCACCTGCTCCGACATGGCGGCCAGAAAGCACTCGTTCTCCACCAC[G/A]TCGTACGCTACCGCCGCCGTGTCGTTGATCATCACGATGAAGTCGCGCGCGTACATCCCC
687_fpt	giga_Contig_2162.Contig1	giga_Contig_2162.Contig1_245	245	CCCATTCACTTCTGACAGGCCGCCGAAACGCACCAGTCCACTGCAGAGACCGGCCGCTCG[C/A]CAGCGTGTCAGAAATCGCAGGGCTGAACGGTGAAAACAGAGGCTTGTGCAATCATTTATG
735_fpt	giga_Contig_223.Contig1	giga_Contig_223.Contig1_2374	2374	GAGGATGAGTAAGAAGGTAGACCTGTATGAGGAGGCGGACACGCTTCCTGACTTCCTGGT[G/T]GCCCTGAGGTCCCACACGGTGTGGGAGAAGACCCCGGTCAAGCTGTTCTGCACCGTGCAC
749ms	Con_2204	Con_2204_pos_52	52	AAGCATTCAGAACACTCTGCTTAACAGTTTATAGCAAGACGCCTGGACACC[A/G]AGGGCTTGTGTATAGACTTGTAAATATACTGTGGAATAATGTTAACACCAAGACTTTGCC
763_fpt	giga_Contig_223.Contig3	giga_Contig_223.Contig3_158	158	GCTGCGTGCGTAGACGTTGACCCCGTCGGAGATCTCGATGGTGTAGTGACCCTTCTCCTT[A/G]TCAGAGGGGTCGCAGATCTGCATCCACGCCATCTCAGCCGTCCCGCCGATACGCATCTTC
769_fpt	giga_Contig_223.Contig4	giga_Contig_223.Contig4_634	634	GCTGCGTGCGTAGACGTTGACCCCGTCGGAGATCTCGATGGTGTAGTGACCCTTCTCCTT[G/A]TCAGAGGGGTCGCAGATCTGCATCCACGCCATCTCAGCCGTCCCGCCGATACGCATCTTC
770_fpt	giga_Contig_224.Contig1	giga_Contig_224.Contig1_327	327	CGACATTCACACCTCAGCTGACAGGACAGAGTACAGACTCAAAGATCCCAAGAAGACGGA[C/T]GAGGGACGCTACAAAGTCCTCATCAAGAACAAACACGGCGAGGGAGAGGCCTTTATCAAC
778ms	Con_2240	Con_2240_pos_138	138	ATCTTCTCATTCTTTCTCAGTGGTTACAGGCGCCTACATCAGGATGAGGGGCTCAGAAAT[A/G]GAAAACAATGAAAACTGAAGAACTCAGAAAAACACAGAACACAGAGCAGAGATAGAGTAT
785_fpt	giga_Contig_2283.Contig1	giga_Contig_2283.Contig1_166	166	CGTGTCGTGATGTTTTGCATGGCACAGCGCTTCTGTTGCTTAACGAAGCTCTAGAAACGT[T/C]GACGCCGAAGACGAGCGCGGCTCTTCTTGTATGGTGTCCGTGCCGAGGTAAACAGATGTT
787_fpt	giga_Contig_2283.Contig1	giga_Contig_2283.Contig1_243	243	GCGGCTCTTCTTGTATGGTGTCCGTGCCGAGGTAAACAGATGTTTATTTTGTACGGTCTA[T/C]TGTGACCCCCGGTCAAGTCCTCCCCGTTCCGCATGCATTTCTACCTGCACAGCAGCCAAA
788_fpt	giga_Contig_2283.Contig1	giga_Contig_2283.Contig1_330	330	TTCCGCATGCATTTCTACCTGCACAGCAGCCAAACCTCCAGAGACTATATATTTTTGTGC[C/T]ATGATCCAGTTTCCTTTTAAGTGTTCCAGCGTCTAGATGTAACCAGTTGCCTTACCACTG
8_fpt	giga_Contig_102.Contig1	giga_Contig_102.Contig1_194	194	GCAGACAGCCACAGCGGATAACTGGGACTGATAATTAAAAGCACATTATCCAGAGCAGCA[C/T]CTCATCACAACCATGAGACTCGTCTTCTGTGCCGCGGTCGTGGTCCTGCTGTACTGCAGC
817ms	Con_2330	Con_2330_pos_77	77	TTTTAATTTTGGCCACATGGTGGCAACAGATTGCAGGACCAACTATTTCTTATCGTCATC[A/G]AAGACATCAGCTACAGTCTCGTAGATTGACCCAGTCACTTCATCTAGAAAACCACCTGGT
82_fpt	giga_Contig_115.Contig1	giga_Contig_115.Contig1_1064	1064	CTGCTGGCCGCCGCGCACCTGCGTGCGGCGCGACTGCAGCGTGTTCTGCTGGTAGGGCAG[C/A]AGGTGGTAGTTCATGGCGTCCACCAGCAGGCGGTGGCAGTGCGGGTCGAGCATCATGCGC
820ms	Con_2337	Con_2337_pos_76	76	TTTAATACACTTTCTTCAGTTACAAATGAAAACGGGGGGATGGGGCATTCAATGAGGGTC[A/C]CTGGTCTCGCAAGCCGTCATCATGATGTCATCCATCTTCATCCAATCACAACAGAGGACC
826ms	Con_2342	Con_2342_pos_342	342	TGCATCTCAGATCTTAAGGCTCTGGCCAAGGCCAAGGCCACAGTCTAAACAGTCTGCTCT[C/T]CGTCTGGCAACACCCCCTTCCGAACCCCAACATATTGTCCTCTAATGAGACGTCATTTTT
852_fpt	giga_Contig_2324.Contig1	giga_Contig_2324.Contig1_114	114	GAGAGCGTGTAAGAGAACAGTCCCTGACCTGCGTTTTAAGGTGCAGGGTCTGAGTGAGGG[C/A]GTTGAGTACGAGTTCAGAGTCACTGCAGAGAACAAGGCTGGCTTTGGGGCACCCAGTGAG
853_fpt	giga_Contig_2329.Contig1	giga_Contig_2329.Contig1_285	285	GCTCATCAAGAGCTCCGACTGGGACACGCTGCTGATGATTGAAGACGTCAACAGATACGA[C/T]GCTGGGAAATATGTCTTGTCCTTGGAGAACAGCAGCGGCTCCAAGAGCTACACTATCATC
855_fpt	giga_Contig_233.Contig1	giga_Contig_233.Contig1_275	275	ACATTCAGAAAACCAACCGTTGATGTCTTAATAACAATGGACTTAATAAAAGTAATAAAA[G/C]CAATTTCCAGTCTGCTTTTTACCCTCAGGTGAGTGAGTTTCACTCAGAAAAGGAAACTTG
861_fpt	giga_Contig_2339.Contig1	giga_Contig_2339.Contig1_225	225	CGGCGGTAGTTTGGGAAGCTGGAAGGGATACGGCGGGGACAAGGGCGCATACTCCGGCGG[C/T]GGTGGTACGAGAGGTCGGCACCCCTGGCTGAGCAACGGAGGCAGCAGCAATGGCCTGTAC
862_fpt	giga_Contig_2339.Contig1	giga_Contig_2339.Contig1_349	349	CGGAACAACATCCCCCAGTACCCGCAGCTGAGCAGACCCCTCAACCTGGCGCCCCTGTGC[G/A]GCCACAAGTCCTCTCCACCGGGCTTGTTCACTCCCACACAATTCAGCGGTCCGGACCAGA
868_fpt	giga_Contig_2347.Contig1	giga_Contig_2347.Contig1_56	56	TCTCTCTCCATCTCTCTGTCTCTATCTGTCTCCGCCATGTGCTTATTCAAAAGGT[A/C]AACTCTAGTGCCAAGAAAGGAGAAGGAGAAGAAGAAGAAGATAAAACGACTTTGATCTGT
873_fpt	giga_Contig_236.Contig2	giga_Contig_236.Contig2_140	140	AGTAATGAGTGCAAAACAAAAACCAAACAGAGGAAAGTGCTGAAGTGAAAGAGTTGCAGT[A/G]GATTTGAGAGATGTGTAATGTGCAATTTGAAGGGTTGGATTAGACAGCGAACATGTTTGT
874_fpt	giga_Contig_236.Contig2	giga_Contig_236.Contig2_394	394	CTCAACTCTCATCTCAAAAAGTTTCCTTTTTCACCTCAAACCAAAAAAAAACAGTGGAAT[T/C]TGATCATGTTTGTGATCTCCGGCCCTCCCCTCTCTCCTGCCTGGCATCAAGCACGCGCCA
879_fpt	giga_Contig_2368.Contig1	giga_Contig_2368.Contig1_229	229	GGCGATCTTGTTCTCCAGGCGGTTCTCGATCACCTGGTTGAGGTCCTCCAGCAGGGAGAT[T/C]TCCTCGCGCTTGAAGAGCTCGCGGCTGGTGTCGGGCGCGTAGTCGTAGGGCCAGAAGGAG
880_fpt	giga_Contig_2368.Contig1	giga_Contig_2368.Contig1_277	277	CAGCAGGGAGATTTCCTCGCGCTTGAAGAGCTCGCGGCTGGTGTCGGGCGCGTAGTCGTA[G/A]GGCCAGAAGGAGCTGACGTAGACGCGGGGCGGCTCTCGTAACGTTGATGAGCGGCGCCAG
890_fpt	giga_Contig_2382.Contig1	giga_Contig_2382.Contig1_947	947	CAAGGCCTTCTTCAAGGGGGCGTGGTCTAACGTTCTCAGAGGAATGGGTGGGGCATTCGT[A/G]CTGGTTCTGTACGACGAGCTGAAGAAGGTCCTCTAAGTTGTCGCTGTTCATGTCCACTGT
891_fpt	giga_Contig_24.Contig1	giga_Contig_24.Contig1_473	473	AGTGAGGCGCTTGACGGAGAATACGGTCTGTTTGATCTCGTCAGTGGTCACCGGTGTCCA[G/A]TCACCCTTCTTATCCTTCTTCTCCAGGCAGTAGCTCTTGATCTTGGATCCTCCATCGCTG
916ms	Con_2529	Con_2529_pos_52	52	CTGGGCAAGCTTTTTCTCTGTGCCCAAGTGCGATGAGGACCTAGGGCGACC[C/T]GGACCTCGAAACAATCTGAATCCATCTTAGCAAAAAGGCACCGCCGAACGTCGCCAAGAT
917_fpt	giga_Contig_2438.Contig4	giga_Contig_2438.Contig4_283	283	AGGGAGTGAAATGAAAAGGTCAGCAGGTTAAAGAGGAAGAAAGGTGAAAAGTCAGAAAGT[T/C]AGAAAGAGCAGAGCAGCTTTCTTCTCAGGAGGATCGGCCAGTCGGCGAACCTCCGGCAAG
921ms	Con_2529	Con_2529_pos_116	116	CCTCGAAACAATCTGAATCCATCTTAGCAAAAAGGCACCGCCGAACGTCGCCAAGATGAC[C/T]GAGCAGATGACAGTGAGGGGTACCCTGAAGGGCCACACCGGCTGGGTCACCCAAATCGCG
926_fpt	giga_Contig_2451.Contig1	giga_Contig_2451.Contig1_155	155	GAGCGGCACGGCACTGGAGGTGGAGGGGATGAGCTCCACGATGACCAGCAGGAACACCGT[C/G]AGGGACAGCAGGACGGAGATGCTCAGGGTCATCTTCTCACCGGAGTCTGTGGGCAGGTAG
927_fpt	giga_Contig_246.Contig1	giga_Contig_246.Contig1_168	168	GTTAAGACGGGACACTTTGATAGAGGTTCTGGCCACTGTGGCAGAGACAATCTGCCATGT[A/T]GTTGTGGTGGTGTCTCTCTTTTCCACCACATAGTTGTTGATCTGGCAGCCACCATCATAG
930_fpt	giga_Contig_2473.Contig4	giga_Contig_2473.Contig4_145	145	CCCACCTCCGATCTCCCTCTTGTACCGATTGGTGAGGTGGTCTGCTTGCACAGTGAGCTT[T/G]GACAGGACCCCAAACAGTCCCCGGAGGTGGAAGTGGAACTGGTCCTCCAAGTCTGAGTTG
935_fpt	giga_Contig_2473.Contig5	giga_Contig_2473.Contig5_350	350	GTCGATAGCCAGCATTCAAAAATTCTCCTACGGGCCAGCCCCATCCAAACTTGAAATGAA[A/G]GACTAGGGGAGATTCTGCATAGCAACCAAGCGCCTATACTCTTGAGACAACCTGTATTTA
936_fpt	giga_Contig_2473.Contig5	giga_Contig_2473.Contig5_399	399	CTTGAAATGAAAGACTAGGGGAGATTCTGCATAGCAACCAAGCGCCTATACTCTTGAGAC[A/G]ACCTGTATTTAAAAGATCTATAGGCTCAGGGTCATGTACAGCAGGTGTTACTTGAAATGG
943_fpt	giga_Contig_25.Contig1	giga_Contig_25.Contig1_105	105	TCATTGTTTCTGTTTTCCCCCACTGAAAGCTCAGGCTGATTTTACTTTCATAGCATCTTT[G/T]TCTTTTCTTTTTTTACAAAACAACATCACGTCTAAACCACTGTTATCCCCATTACTTCAA
944_fpt	giga_Contig_25.Contig1	giga_Contig_25.Contig1_2105	2105	AATAGTGCCGAAGCGGATGTGCGTTAGAAGATCCGCCGCGTACCTCAACCTCTTCTCATC[G/A]AAGTCCAACCACTTCATGGCGATCTGGAAGGCCGTGACCTCGGAGGGTAGCTGCAAGGAA
948_fpt	giga_Contig_2513.Contig1	giga_Contig_2513.Contig1_169	169	CAGCGTGCGCAGCAGCAGGCCGTTCCTGGCGTCGCGCACGCTGATGGTGCTGTCGTAGGA[G/A]CCCACCAGCAGCACCTTGCGGGCGCCCTCCTGCGCCGAGGACAGACAGCTGACCGCCCGC
953_fpt	giga_Contig_252.Contig1	giga_Contig_252.Contig1_646	646	CTGGACGCCGAGGAGGTACCGGAGTCTGAAGACCTCTAGATGAGTCCCTCGGGGGTCTCC[A/T]GCAGGGCCGTGGCCACAGAAGGGGGCCTGGGGTGGCACAACAACAAAAAAAGAGATATAA
955_fpt	giga_Contig_2520.Contig1	giga_Contig_2520.Contig1_149	149	GGGCCCAGAGCTCCCTGTTCTCCCTGGGTCTGGAGCTGGAGGCCAGTCAGAGGAGCCTGC[G/A]CCACAGCCAGCGGGAGGGCGAGGACCTGGCCCGCTTCAAAGAGCGCCTCCACTCCGACCT
963_fpt	giga_Contig_2528.Contig2	giga_Contig_2528.Contig2_297	297	TTCCTCTTCTTCTCCCTTCACCATCTCGATGATGTAGCCAAGGACCTCCATGCCTCCATC[G/A]TCTGCGGGCCGTGTCCATTCCAGGCTGATGGTTGTGTTGCTGGAGTCAGACACGCAGACC
968_fpt	giga_Contig_255.Contig1	giga_Contig_255.Contig1_583	583	TGGGTTAACGGGTGGTGGTGAAGTTTCCTCGGACGGGTGAGTTCAAGTGAACGGATGACA[G/A]AGTCCCGAACCGCGAACCGTTGATCCCAACTTCGGGTCAAGCCTCTTGCACCTTTTAATT
976ms	Con_2675	Con_2675_pos_54	54	GCCATACCTATACCGGGCAGGTCTTTCATCTAGGTTCTGAACCATTGAGAGCA[A/G]GTGAGGATTAGGGGAGTTCTTCTTGACTTCTGGGACATTGAACATAGGCTTATGCTTCCC
99ms	Con_119	Con_119_pos_60	60	TGGGGAATGTGTGACGATTGTTTAATACACTAATCTAAACGTGCAGGGGTGAGTACACC[C/T]TGCTCTGCTCGTTTCCTGTTTAACTTGTATTGCCTGAGAGAAGAAACAGTTACAGGTGAC

## Sheet: Foglio2
SNP_name					Flanking region
1_fpt	TACATGCTCCAGGTGAGAAGACTTCACTCGCGCATGAACCAGTCTCGCACAGACTTCTGT[G/A]AAGAGAAAAGTGCAGGGATACACCCAGACAAAGAAAACCACAGACTAAGCAGCACATTTG
10_fpt	GCTGTACTGCAGCGCAGAGTCCAGGAGCTCCCCTCCCAAGGTGCAGGTATACAACCAGAA[A/G]CCGGCCGACATGGGGGAGAGCAACACCCTCATCTGCCTGGTGACCAACTTCCACCCGCCG
1002_fpt	TTGAGGAGTGGGCCGCTCTTGTGAAGGCATAATCTGATTCTGTGGAACCACAGTTTCTGA[T/G]TACTGAGGATGTGCTGTCTGAGTCAAATAGTATATCTTTTTATATGCATTTTATTTATAA
1004ms	CAAGAACTCCCTGGAGTCCTACGCCTTCAACATGAAGTCCACCGTGGAGGACGAGAAGCT[C/T]ACCGGCAAGATCAGCGACGAGGACAAGCAGAAGATCATGGAGAAGTGCAACGAGGTCATC
1006ms	AATCCACTGCAACTCTTTCACTTCAGCTCTTTCCTCTGTTTGGTTTTTGTTTTGCACTCA[A/T]TACTTAGTTAAACATATCTCAGGTACATATTATCTACACTTACATACATTTCTTTTCCCA
1007_fpt	GAAGACGGCCACGCCCTGATTCTGAGGGAAGACCCCATCCTCAGTGGTGGAGTTCAGGAG[A/G]CCCTGGAAGAGACCTGGGATCTGCTGCGGGTCTAGCCCCCCGAGACGGAGCGCCTCCAGC
1010_fpt	TTGTGGTTAGGTGGTTGGGGTTAGGACAGTGGGTGTCTACGCGTGGCTGGGGTCCACCAC[A/G]CGGCCTATGTGGAGGATGCTGCTGGTCTTCTGGTGATAGATGATGAAGAGGAAGGGTCTG
1012_fpt	GGCTGGTGAAGAAGTCCGCCGCGTTGCCCCCGGTTACGGGGTTACCCTCGTCCACCGTGA[T/C]TGCTGTCTTGTGGTAAACCTGGGTTAGTCGGAGGCCATTCTCTGCTGACAGGACGGACAG
1015ms	CCTCCCCCAACACACAAACACATATCAGGACACACCGCTGTACCTTTCCCTGGCTGAGGT[C/T]GTCCTCCTGTACCTACAGTAGCTTGTCTGTTACCAAAACCCCCAAGCAGAACCAGACGGT
1034ms	CAGTCGCTTTACCTCAAAGTATTTGGCCATCAGGATGAGGTTGCTTTATGAAGTTATTTG[A/G]CAGATGGTCTGGCATCTGGTTTATGAGCCCTAATTTGCAATTGAATATGTGCTGGCAGAC
1042ms	GTAACACTATACCTCAGTTAGGTTTCACTCTGCCCACAAAGAGAATGGCTTAAAAAGCAT[C/T]ACCTTAGCCTTAAATAACAAACAAACCCAAAACATTAACATAAGGAAACGTGAGGGAGGG
1048_fpt	GCTTCTGAGCCCCACAAAGCCTGACAGTGGTGAATACAGCTGCAAGGCATCCAACCATCA[C/T]GGCTACGACAGCTGCTCTGCCACCCTCAACGTCACCGATAAAGGCACCAAGGCTGTCCCT
1054_fpt	GTGCGGCCGCAACTGCAGCGCCGCCGTCGGCCGCGGGGACAACGAGACGCTGCTGGCCGG[T/C]GTTGAGGTCGACGTCGGCCTCCGCGTCGTGCGCCACTTCATCCTGCGCGCCGCGTG
1058ms	TATGATTTCTAGATCAAAGACGGTTCATCATACGCGCCTTGTGAAATAGTCTCACCCAAT[G/T]AGATTTCTTACGAAAATAGTTGAGATTTTCAGGCCTAGTATCATTGAATAGACCAGTCTT
1064_fpt	GCTGAAGAGCCTTCCCAGGCCCAAGTTCTCCGTGTGCGTCCTGGGAGACCAGCAGCATTG[C/T]GACGAGGCTAAAGCCGCCAACATGCCCCACATGGACATCGAGGCCCTCAAGAAACTCAAC
1074_fpt	GCTTCCTCCATGTGTAGCTCCAGCTGGTCCTGAAGGCGGTGCATGGCGGCGGTCTCCTGC[A/G]GGACCAAACTGACTGTACACCCCCACCCGGGGAAGCCAAATAACCTCACTACTTCCAGTC
1076_fpt	TCCCGCTCCCACCGCCATCATGTCCAGCAAGCGCACCAAGAGCAAGACCACCAAGAAGCG[T/G]CCCCAGAGGGCCACCTCCAACGTGTTCGCCATGTTCGACCAGTCCCAGATCCAGGAGTTC
1077_fpt	CGAGGAGGGATCTGGAGTGATCCACGAAGACCACCTGCGGGAGCTGCTGACCACCATGGG[G/A]GACCGCTTCACCGACGAGGACGTGGACGAGCTCTTCCGCGAGGCGCCCATCGACAAGAAG
1080_fpt	CGTTTTCAATGACATCTGTTGTTTTGTCTGAATAATAAGGATTTCCATCTATTTTCTGAT[A/T]ATCAACCAACCACTGCACTAAAACATCCTTGGGGTAGAAGTCTTTGACAAAGCAAGTCAG
1080ms	TAAATAAAGTATCCAAAGGCCAAAGTACTGAAGGATGCATTTAATTGGTCAAATGCATCT[C/T]GACGTCCGAGGGCTTCGTTCTGAATATAGACATACTTTACCCTCTCAGCAAA
109ms	GCTGAGCGAGTCCGTCGCCGCTCTGATCTGGTTCTGAGCCTCCACGTGGGTCATGTCCTC[A/G]GCATTGATCTCGCCAATGGAGACCACCCAATCTCCGACTCCCACACCTGCCTCGGCCGCC
1103ms	CAGGATGAGGCCCGTCGTCGTGGTAACTAGTTCCAGTGGGTTTAGGGGCCTTAACTCTTG[C/T]GTGCATGCCTCCGGGGAGACTCGAGTCAGCTTTCCTCCTCGTTCAAGCGGAGGTCAA
1110ms	TTGGATAAATCTGATAAAGGAAAAGCACAATCTAATTCATAATTAGACAATACAATGTGA[A/G]TGAAACTTTGATGCTGTTTATGTGGAGATGAGAAAAAGGACACACCTTTCTAATAAAGTC
1111ms	CAGCACCTTCAGATGAGGGTGGTGGATGTAGGCTGTAACCATAATAACCTTAAAATAACC[G/T]GAGAATGCCTGCGTGTGCCCGACCTTGACCTGTTCCCACGGTAACTCAGG
1125_fpt	TCATCATCGGTTCGGTTGGGGTTTTCGAGGAGAAAAAGAAAAAGCCCATTCAGGAGCGGC[G/A]ATGCCTTATAACTGTTACATTTTATTTTGGATCCATTTGTAAAGGACGAACAACCACCAC
1131_fpt	AGCTTAAAATTAGATTAAGCTCAAAGGAACCCAGACTATACTTACTATTGTTATTCCCAC[G/A]ACAAATGACAACCACTTTCAATGGTGTTTCCATTGTGTCTCCGGAGTGGAAAAAAAAGCA
1138_fpt	AGTGGATGATGACGAGGATATCACACTATAGTTCAGTGAGAACATGTCGAGGTTTCAGCA[G/A]GTCTCCTTGGCTGTGTTTGGCATCTTGCACATCATCAGAATCTGCTTCAAGGCCTTCTGC
1146_fpt	CTCCCTGCACACATCGGCGCAGAGTCTGGCCCCCGTCCCCCCCCTGCCAGAGAAGGGAGG[A/G]AAGGTCCGCCATGGCATCATCCCAGAGGAGTTCTTCCAACTGCTGTACCCCAAGACCGGA
1147_fpt	ATTGTCCCGTCGTCCAAGAGCAACAAAGCTTCATATAACATTTTGAGTTAACCGCCCCAC[C/T]GCTGCAAGGCCTGGCCACCTGCAGTCAGTGGGCTTCCTCTGCATGCTGGACCTCAGCATC
1148ms	GCTGTGGGACCTGAATGAGGGCAAACACTTGTACACCCTGGACAGTGGTGACAACATCAA[C/T]GCTCTCTGCTTCAGTCCCAACCGTTATTGGCTTTGCGCTGCTACTGGCCCCAGCATCAAG
1149_fpt	ACCTAAACCTGCCGCATAAGCAAAGACCATGGTGTAGATAGTTTGTCTCGGGAGGCATGG[G/A]AACTGTCAGTCATACCCAGCCCAGGTCCTCTGTTGTGATTGGATGAAGATGGATGACATC
114ms	GTGATGACGCTGATTCTGGGATGTCTGACGCTTGGGAAACAACAATAGTTGGAATCAGGA[C/T]GGCTGGCAGTCTGGAGGACACCTCCTCCTCTCCCTCCTTTCTGGACAGTTCTCCACCTTC
1162_fpt	TCTACAGGTAGGCTTTGTGATGGCGGGTGTGGCGTAGGAGTGACGCGTCGGGGTCGGCGG[C/G]GGTGGGGTCTTATTGTGGGATGTCGTCGGGGGCCGGGATCTTCTCGAGGGTGGGCTCCAT
1178ms	TCTCTGTAGTTTCATATGGACACACAAAGTACAGGCCGGTCCGATTATCCAAAACAAACG[A/C]GAAAGGAAGATCATGGTGGTGAAACCGCTCTTTCAAACCAAAACACAAATCAAAAGATCC
1184_fpt	GCCAGATGAGGAAAGAGTAGTAGAGTTCAGCCTGAAGAAGATGTGGAAGAGCCCCAATGG[C/A]ACCATCAGGAACATCCTGGGCGGAACAGTCTTCCGTGAGCCAATCATTTGCAAGAACATT
1191_fpt	AGGAGGAAGATGAGGCAGAGGTCAAAGTAGACGCCCCATCCCCAGCAGCTGTGTTCCTGT[C/T]GCCCTGCGTGATTGAAGCGTGCTGACTGTCCAGGATTGAAGAGTTGGAGCAGCTTGCGTG
1193_fpt	GCGTGATTGAAGCGTGCTGACTGTCCAGGATTGAAGAGTTGGAGCAGCTTGCGTGGAGCC[T/C]GTCTTAAAAGAAGAAAAAGGCCCAGCACTGGAGAACTCTCTGCCTGTGGCAGCTGGCTGT
1196_fpt	CGGGTGGTTGTAGTAGCCCATGAGGAAGATGATGATGGTGCCGGCGGTCATCACCGGGGT[A/C]ACCAGGAACAGACACAAGCGGTCCACCGTGCGCGCGATGCCGCTCCAGTTGTCTTTCTCC
1206_fpt	GTTGACTGCGTGGTATCTAGCTATGCTGCCGCTTGAAAAGACAAAACCGTACTAAACTAT[A/C]ATTCAACGCCGTATAAAATGAAACTCAGCTATTTGAAACAGCTATACATATCTCTTGACT
1208_fpt	TGGAACCGCTGGAAGCACTGGACCAAAGGGAGAGGCAGGAAGTCCTGGCTCGCCCGGTCT[G/T]CCCGGACAGAAAGGAACCTCAGGAACAGCAGGATCTCCAGGCTCTAAGGGAGAACCGGGC
1223_fpt	TCGAGATGGCCAACAAGGAGGAGGAACTCAAGGCGGTGAGGGAGGAAAACCAGGCCCTGA[T/C]GAGAGATGTGGAGGCCTTGAGGCAGCAGGCCTCTGAGCAGACTACGTCAGAGTCAACGGT
1230ms	CATTTGTGTTATAACGACTGAATGAATCCCTAGAAGGAAAGAGATGGCAACGCTGCATAG[A/C]GCCAGTGGGTGTATTCAGGCGGATGGCTGGACCTTCCCCTGGTCCTCCACCTTCTTGATG
1236_fpt	GATGTGGTAGACCGACTGGGCGCCGTCGGGCCCCTCGTTCAGCACCACCCGGTAGCCGTT[A/G]GACAGCCCCATCTGGGCCGCGCACTTCTTCGCCACGATCATCAGGTGGCCCAGCAACGCA
1248_fpt	CAGGTTGAAGAACTCAGCCCTGGACGAGGCCGGAGCCGGCCCCAAACCTAGGCCCAAACC[C/T]AGGCCCAAATCTGTGCCTAAACCCGGGCCTGCGGCTGGGGGCTGCTGGCAGGCCATGGTG
1261_fpt	CGCACCTTAGGTTACATCACAGCTTCAATCATCTGCCCTCACACCACACGTCTGTGGGGA[G/T]GAAGCAGAATGAAGTGGTGAAGGAAAGGAAGAGCGAGTAGACCCGAACCCGAACCCTCTT
1270_fpt	CTGCCAGAAGAACTATAGGTTACTTCATTAAATAATCATCATGAAATACTGTATAGCTAA[A/G]CGCAAATGAAAGAAGTCCTGTCAGAATTGGTAAGCGATTTGTGTGAAAGGGTCTCGTCAC
1271_fpt	AAATGAAAGAAGTCCTGTCAGAATTGGTAAGCGATTTGTGTGAAAGGGTCTCGTCACCCT[A/C]GATAACATCTACGTGATTCTCTTTCTGTGCCGCCGTTGAACAGAACCAGGACCTCCTCCC
1272ms	GAGGAAAGAAAAAGGACTGGTGTTGGCCAAACCTACGTTTATCAGAGAGCATGTATTGTT[A/G]AGAAAGCAAGAGCAGTTTTGAGTTTTGTTTCTTTGTTGGGGTTTTTTTTCTCAGGAGAAC
1280_fpt	TGACCAGGGAGCCGCCGGTCTCCCTGGGGGGCTCCCAGGTCAGGGTCATGGAGGTCTTGG[C/A]GTACTCAGCAATGGTTGGCTTCTCTGGTGGCCCAGGAAGGCCAAACGGATCCGTGATGAC
1283_fpt	CTTCAGCCGCTCGCCGGACTGGCGGATCTTCTCGCGCCGCTCCGCCGTCACGATGCGCTC[G/A]CCCAGCTTGTTGACCTTGGTGCCCAGGTTGTCGCGGGTCTTGCTCATGTTCTCCTTGGAG
1288_fpt	CCTGAATTTGTTGTAGATGATGGAGCCCTGGTCGAACTCGTATCCGGAGTTGAGCACCTC[G/A]GAGGCGATGATGGAGGCATCGGAGAAGGTGGGGGGCTTGCGGCCAACCTCCTTGCAGGTC
1306_fpt	CCACAATCCCCACACCAACGCTCTTCCAGACGGATACCACCACGGATCCGACCACTAGGA[C/T]GACCACCAGCGATCCTGTGTGTGTGTGTGTCTAAGTGTGTGTCCGTTCCCCGGTCTCTGA
1307_fpt	CACCCTGCGGCTGTGAGAACATGAGCATGAATGATCATCTCGCTCATCAGGGTGCTCCAG[G/A]AAGTGCTGCTAACCACTGAGCTCCACCGCAGTATTAATTCTGTTTGAATACCATTGTTAG
1330_fpt	TGAAGGAACATTTCTGCCATTTAGTGCTCAGGACTGTGTAGGCTTTCTTGGTAGCCTCTC[T/G]CTTCTCAATGATGTAGTTGCGAATCTTAGATCCACCATCGATGATGGGGAATTCCCATTG
1330ms	ACATGTTTCTGTAGTGAGTATGACCAAGTTCTAGGCTGTAATACGGACCAATCGTAAGGC[A/G]CAATGTATGACAAATATGTTTCAAATATCTTAACATCTTAGAGGGAATGCTATGGAATA
1357ms	TCTCTCCTTTTACTTTGAAGCCGTCAAACCGCGTCTACTAATTTGTGATATTTGGCACAT[G/T]TCAACATTTAGAAATAACAGCACTCTTTTATGACCATTTATGACAATATTTAAATGTTTT
1391_fpt	TCTGCAGAACGATGAGGTTGCTTTCCGCAAATTCAAGCTCATCACGGAGGATGTCCAGGG[C/T]AAGAACTGTCTGACGAACTTCCACGGCATGGACCTCACCCGCGACAAGATGTGCTCCATG
1393_fpt	CATGATTGAGGCCCACGTGGACGTGAAGACCACCGATGGCTACATTCTGCGTCTGTTCTG[C/T]GTTGGCTTCACCAAGAAGCGCACCAACCAGATCAGGAAGACTTCCTACGCCCAGCACCAG
1398_fpt	GCGGACCAGGGCCGGGGAGCGGGACTCGATGGCCTCGGTGGTCTTGTGGTCATTATTCTC[T/C]TCCTGGCCGGAGCTGCTGGTCTTCCTCTGCACCAAGGAGCTCAGCGTGTCGTACACCCTG
1413_fpt	GTTATTCCTTATCGAATCACCCGAGAATGAATCAATGTGTATGGTGATGTTAATGGTGAT[G/A]AAAACAACAAACAAACCGATATTAATGTGCCTTTCAGCAACATAGAATGTCCGATTGCAT
1417_fpt	GCCCAGATGCCAAAATTAGATCACGCACAAAATAAAGCAACACGAAATACACATTCAATC[A/C]TTAGCAACATTTGTTTAATACAAGGTACGAGTTTCACACATCCAAGAAAGGGCACTCTGA
1430ms	GTCACCTAACAAACACAACCGTCTCTTCATGAAGGCCCGTCCCTTCCCCGAGGGTCTGGC[A/G]GAGGACATAGAGAAGGGTGACGTGACTGCCCGCCAGGAGCTCAAGTTGCGTGCTCGTTAC
1448ms	GGCACAGGGAAAATCTTTTTAAGGCCTTGACAAAGAATAACTAGCTGGCGAAGCGCATTT[G/C]ATTTTTAAGGTTGGCCCGGATACTCATTAACAACTTGAAAAATGCCAATTAAAACTAGAC
1451ms	AGATAGCATGATATAATACACCGAGCAGATGGCCATGTTTTGCCATGTCAAGA[C/T]GGGCAGCGCAAGGCTGCTAGTTGTACCATTTAGATAAAGCAGGCAGAAGGTTTTCATCGA
1467_fpt	GGATTGATTTTGTTAAAATACTGTTTGACTTTATGAGTAAACGGGTTTCGTTTCGAGTGC[T/G]AGTGCATCTTCCAGTTGACAGACTTCCTTTTTTGTGGTTTCTCAACTTCAAAATATTCTG
1473_fpt	TAAAGCTTGATATCTGAAGTATTTAGTAGTTAAACTCATGCAGTACAGCTTAAAACTGCC[C/T]GTATCACACAGTAGTACTGCAGTAAGACACAGGAATACTGCAGTACGACACCGTAATACT
1478_fpt	ATAATTAGTACACAGCAGTGGACCACAGATTAAGCCACTACCCCTCGTCTTCAAACAGTA[T/C]AGCTTGAAATATTAAAAATATAGTGAAATCTATAAAGAATATAGGGAAATACATGTGCTA
1479_fpt	ATTAAAAATATAGTGAAATCTATAAAGAATATAGGGAAATACATGTGCTAAAATAGGAAG[T/G]TTGGCTCTGTAGTGAGGCTGTGGTTTGGAAACATCTTGCTCTTCTTACTCATATTACTAT
1479ms	ATAAAAGATCGTTCTTCGCTCATTTCAACATGATGGAAAAAAATAAAACAGTCCAGCTGG[C/T]GCTGATTTCCCAGGATGCACCAGGCCCAGTTCAGGGGTCAGGGGTCAATGACAGGTGATT
1480_fpt	GAAACATCTTGCTCTTCTTACTCATATTACTATAGGATCCATAATCTATCCATAATGAGA[A/C]TATAACATAACCAGTGGTTATAGATTATATGATAGCTCATAGATTACTCAAGACACAAAC
1482ms	AGGTGATTTTGAATGTCTTCGAGGAGCAAGGCATCAGATCTGTGTTGGTTTAAATCTCCC[A/G]GGTGTTTGATGAAGAACTCAAACTCCAGTTCAGCTTTTCCACAGAACACAAAAAACAAAC
1484_fpt	GAGTCTGTGGACCAAGCTTGGGGACGTCTCAGCTGACAAGACCAGCTACAGAGACAGGAA[T/C]GTGACACACGGCAAGAGATACAACTACAGGATATTTGCCGAGAACCCAGAGGGTCTGAGC
1485_fpt	TATCAATACAGAGGGAATGTCCCAGCTTGTGATTCCCTCTTCCACACGTAGTGATTCAGC[G/A]ATCTACACCATCAGGGCCAAGAACTCAGTGGGGGAGGCTGTATTTGACATTGAGGTTAGA
1503_fpt	ACTCTGAGGGACCTCTGTCTTCTGTTGCTCCTGTAGAGCAATCTTTGCCTGTACCTTCTA[G/A]GAAAAGACAAAGTCCCAAGGTTGCCAGAACAACAGCAAAACAACCAGCAAAAAACACTAT
1505_fpt	ACTCATCCAGTTCTGCCTCTCCCCTCCCAAGACTGATATGGATAACCAGATCGTAGTGTC[G/A]GACTACGCCCAGATGGACCGGGTCCTGCGGGAGGAGCGAGCCTACATCCTCAACCTGGTG
1509_fpt	AACATGTCTGAAACATTATTCACAGCGGATCATTTGCTGTAAGCCGGTGGTCTCCTAAAC[A/G]AAACTACACTGCCAAGTTTAACACCCCCACACCACCCCTATTCTTTCATCCATCCTACAC
151_fpt	CTACATCATAGAGCTGCGTGATAGGACCTCCGTCAAGTGGGAGGCGGCCACTGTTTGTGG[C/A]GCAAACGACCACTCTGCCACCCTGAACGACGTGGTGGAGAACAAGGAGTACATCTTCAGA
1517ms	TGTGTGTTAGGTTTTGTGTGTTTGTTAACTGACCTCCGAATAAAAACTAAATTATATCCC[G/T]GTGAGTAAAAGTAGAATCTGGCCCCCGACTTTGGAAAGCGTCTCAAACGTTACACTCAAC
1519_fpt	GGGAACAGATATCCTGGAGGAGAGGATCACAGCGTTCGAAGACTTTGTCCAGTCCATGGA[C/T]GTGGCGGCCTTCAACAAGATCTAAACATGACAACAGGCACCCCAAATCACTGCTGCAATA
152_fpt	GACCTCCGTCAAGTGGGAGGCGGCCACTGTTTGTGGCGCAAACGACCACTCTGCCACCCT[G/A]AACGACGTGGTGGAGAACAAGGAGTACATCTTCAGAGTCAGAGCTGAAAACAAGGCTGGA
1522ms	TTCATTTTGTTTTTCCACATCGTCACAAATTAAAAATCAAAATCATGTCCAAACTAAAAT[G/T]TTGTTCCAAATTATTGACATCTGTAACCATTGATATATAAGGACAACATCTCATCTTAAA
1565ms	CAACAATGTGGCCAAAGCCCACGGAGGTTACTCCGTGTTTGCCGGCGTAGGAGAGCGTAC[C/T]CGTGAGGGAAACGACTTGTACCACGAGATGATTGAGTCTGGTGTCATCAACCTCAAGGAC
1580ms	CTCATATTGGTCTCGGAGCTTCCTGTACCACTTCATGTCAGACAGAGGCACAAACTGTTT[G/T]ATAGTTTTGTCCTCATCCAGAGCTGTAGGGTCATGCACCACAGGCTCAGGGATTTCATAA
1584_fpt	CTTCTGGTACATGGTCTCGTGGAAGAGGATGACACCGCCGATGCAGGGCTTGACGCGGTC[G/A]TCAGCCGTGAAGAGGAGCTGGCGGTAAAGCCTCCTGTTCTCCTCGGTATTCTCGGCATTG
1603ms	CAGCTTCAGATGGTTTGGTTTCTGCCTCAGGTTTCTTTATCCCCTTCTGTTCTTTAGGTG[G/T]TTTTCTAACTGCCTCGTCTTCAGGAGTTTTCTTTGATTCCTTGACTTCCTTAGACAGTTT
1621ms	TACACATGCACAGCCCTCATCTACACAGTTAGGCTCCAGTCGTAGTTCCTACATCCTCTT[A/G]TCAAGTGGCTTCAGCCAGGAGAAGGTGAGAGCAGGTCTGCGAGGAGGCTCATTCGGTGTG
1631ms	GGGGGCTCTATTCATGGTTTACAATGATGATGAGTATTGATTTATTTTCGTCTGCGCAAA[A/G]TATCATAACTGCAAAGCAATAACCAAACAAACAGTAAATGACATCGACGCCATTCGCCTC
1634ms	TGTATAGGGCATATTAAGAAATGACTAGCATGATGGAGGAGGGACTAACAACGCTCAAAC[A/T]ACAAGTCATTCTGAGTTCATTCATTACTTCTTAAACTGAGTGACGGGTGAAGGGACTTTG
1635ms	GGACTAACAACGCTCAAACAACAAGTCATTCTGAGTTCATTCATTACTTCTTAAACTGAG[C/T]GACGGGTGAAGGGACTTTGATGTCCTGGCCCTTTTCTAGTCTCTTCTCGCAGTCAATCAG
1644_fpt	GAGATCTTAAGGTGTAACAGTGTAGTGAACAAAGATATGGAAAACTATGTTTTTGTTTTG[T/G]TGTTCGGTGTTTTCCTTTTGTAAAACAGTAATTTGCTACCGATTGGCTATTTTTTATTAT
1645_fpt	GAGGATGGTCCTCAGGGCGTTCATGTCACCCTTGAGGAGGGCGAAGTCTGCCTCGCTCAC[A/G]CCCCTGAAGGCCTTATCGCTGGGGGCGAACAGCGTGAAGTCCCCTTCCTGTTTCAGCAGG
1648_fpt	ACCTTCGCTGGTCTCCAGGGTAACCGGAGGCCGCCGCCAGTCACCTTCACCTGTCCGACA[T/C]GTGAAGGCACCTACACCTGCACCTGTCAGACCTGTGTCTCCATCTGGTAGGCCGTCAGTA
1650_fpt	GGCCTCCTTCTCCTGCTGTCTCCTCCTGGGGAGACCCACGCTGTAGCAGAGAGGAGGTCC[T/C]AGGTACACCTCCTCTGTACAGGCCGGGAACAGCACCTCCTCGTCACGGATGTCCGGGCTG
1686_fpt	CGCCGCCAGCTCCAGGCCGTCCAGCGGCGAGGTGTCCAGGCCGGTGGACATGTCCCGTCC[A/G]CAGTACTGGGACCGGCGGGTCAGCCCGCTGCCGGACCGGCCCTTCAGGGAGGCCCTGAGC
1689_fpt	CTTCGATGAGGATTGGCGGGCTCGCCAGCTCCAGAGGATGCTGGACATGAGGGTGAACCC[G/A]GTGGAGGGATTCTCCGCCAAGTGGGACTACGAGAAGGGCCAGTGGAAGTAGAGCGCTGGA
1692ms	GCAGTATTCTGCAAACATGAATGGCACAGTCCACCACCAAACCAACGAAATGCAGAGCTC[A/C]TATGTCAATCATACGGCAAAACCTTTCTCTGTGGAAAATATGTCCCCCAACCCCTACTCC
1693ms	GGTTGACAGGAAGATTGCAGAGAAGGATGAGGAGATGGAGCAGATCAAGAGGAACAGCCA[A/G]AGAGTGATGGACTCCATGCAGAGCTCTCTGGATGCTGAGGTCAGGAGCAGAAATGATGCC
1697_fpt	TTGTGTTAAAAATAAATACATTTTGAATTAAAAGAAATGAAGTAGTCTGTGATTAGGTTT[G/A]TATAGGTTCAGACCTGTTAATTGGTCTGCCTTCTGGTACCGCCCTTCATGTTCTATCCTA
1707ms	AGTTTCCGTTGCTTTGAAGTTTGGCCGAGGACTTTTTGGTTTAGCAAATGAAGTCAACAC[C/T]GTAAGAGGTCTCATCATTGCCTGGCTTCCAGAGTAGGGGACTGATACTGGACTGGGACCG
1749_fpt	GAAATCAAAGAGCACACCTTCAACTCCCGGTTTGCCCCCTTCAAAATAAGACTACCAATG[C/A]CAACAATTCATCATTTGAAGGATGTTTGGTAAGGAGAACTATATTTGTATATATTTATAT
1768_fpt	CTGTGCGATGGCAGACACCGGTGTCTATTTTGCCATCGCTGGCATCATGAGGAGCAGTGC[T/C]TCGCTCACAGTGGAAGCTGATCCCAATGGGGGCAAGGGCCGATCAAAGACAGGAGATCAG
1770_fpt	CGAGGCCCGGGACGACACCAAGAAGACCCAGAACGACGTGCTGCATGCGGAGAACGTGCG[G/C]GCCGGGCGGGACAAGTACAAGACCCTGAGGCAGATCCGCCAGGGGAACACCAAGCAACGC
178_fpt	TGAGGTGAACCAGATGTTCACCAACTTCCCACTGGATGTGGCCGGCAACCTGGACTACAC[A/G]AACCTGTGTTACGTTATCACTCATGGGGAGGACAAGGAGCAGGAGTAAAGGAGGGGACCA
1794_fpt	TGGGGCGTATATACAGAGACAAGGAGGGGTGGAGGGGGGTGAGGTGGGGGGAGTCACATG[G/A]CTAGTGTCATGTGATCTGGTGGGGAGCCTCCAGCATCTCCATGAGGAAGGTATCGATGGG
1796ms	TGTGTCAAAAAGAAATGCTAGGTCTCCCTTCATGGATTTGTCATCACCCCGTTTAAAATG[A/G]CAAATGGTCTATTTAAGAGATTGTGTTAGGCACTGAACGGTCATCCAGTTTTGTTTCTA
1797_fpt	CTTGCAGATAGTTTTGTCCAACCCCCACAATGCGAAACCGTCTGATGTCCACGTCTACTA[A/C]GGAGGAATGCCTTCGCGTACAGGCCTGTGGTATTTAAACGTCTTAACGGCAGTTGTCCAT
179ms	GCGGAGTAGGTGTCGAAGCCCGACTTGGTATTGACGCGCAGGGTGTACAGGCCCTC[A/G]TCCTCCTTGTTCAGGTGCGCCAGGGTGAGGGTGGCCCTCTGTCCACTCCAGTGGGTGTTC
1805_fpt	CTCTATCGCTCCAACGGATGAGGAGCTCAAACCAGCAGAGCGGGAACTGGTGACTCCAGG[T/C]AGGCTGAAGCTGTCGTTTGAGGAGCTGGAGAAGGAGAGGCAGGAGCAGAGGAAGAAGCAG
1818_fpt	CTGTGCCTCGCCAAGTTTGCTCCAGTCAGGTTTGATGTAGAACATGATGCCTTCGTACGC[A/G]CCGGGCAGCGTCACTCCGCGTACCAGCAGGATCACCAGGACCACGTAGGGGAACGTAGCG
1819ms	TAATCCCGTTCATCTTGTAGACGAGGCCAGGCGAGATGCAGAAGAAGAAGAAAAACGAAA[C/T]GGGGTTAGCCTATACCACAACCACACCAGCGACCCCCGTCACTCATCAATTATCGGCCGA
183ms	CGCCTACAAAGCGGTCTCAGCATTAAATCATTCAAATGTGTTCAAATTCAAACCCAAGCG[A/G]AAATCGACACCCCTAGAAATATAACTTGTTTGTTGCCCATAATGAAACTTTTCCATCCCT
184_fpt	ATTTTAATGAAGGGGAAACTGTACATAGGCACATATGGTATGTGGTACTGAATACGGCAA[A/C]TTGAGCCTTTTAGTGGGGCAGCTCGTCGTGGACAAACTGGTAGTGAGATCCACAAGACGG
1840_fpt	GCGGATCCAGGAGCCTCCGTGGACGGGGTCGTTGAAGTGGCCAATGTTGATGGCCCACAC[G/A]GCAATGCAGATGAGGGTGATGACCTTGGAGAGCTGCTCGCCGAACTCGTCCAGCTTGGCC
1848_fpt	GAAGTGAAATGAGTCGTTGGTGACTTATTGATAAGAGGTATCTGAAGAGAGGTGAGAAAC[G/A]GAGACCAGACCATAAGCTCCTCAGTCCAGAAGAGGATCTCCTGCATGTATTTTTTATATC
1857_fpt	GCCCGACGCCAGGGGCATCTGGCACAACAACGAGAAGAACTTCCTGATCTGGGTGAACGA[A/G]GAGGACCACACCAGGGTGATCTCCATGGAGAAGGGCGGCAACATGAAGCGAGTGTTTGAG
186_fpt	GGTCCGCTGGGGGGGTCTGGCGGCAGCATGTTGACGTGCAGACCGCAGGGCCGTACAGGC[G/T]CGGAGCAGACACCGTCCTGCCATGTTCAGGTTACTTTCACTTACTGCTGCTCGCACTCCA
1887_fpt	TTCAAAATTTGGAATGAGGTCCTCGGTTTTAACGATACACTAAAGTGTGTCGGATAAAAT[T/G]TGTGTCTCCCAACACCCTCGCCATAGCATCGCAGGCTAGACGGCGGGGCCTGTCCACTCA
193_fpt	TTTCTGTGCTGAGCATGGTGTCACCTTTGAGACAACCATCATTGATAAGTTTGAGGTGGC[G/A]TTCGGCCGTGAAGGCGAGACCTTGAGCCTGGGCTGCACGGTCATCATCTATCCCACCATC
1942_fpt	GCAGGTGAAGGAGTCCAAGCGGCAGTTCATCTTCGACGTGGTCAACGAGGGCACCGAGAG[T/C]GAGAAGATGGAGATGTTTGTCAACTTCTGCGAGGACACCATCTTTGAGATGCAGCTGGCC
1945ms	GGCACGGATCTGGTCTACAGTAAAGTTCACCATTTTGGCGGATGGTTGTGGATTCGCTCG[A/G]CGGGGAGAAGAAGAATCCTGTGTTACACTGCCCACCTTACGAGGGCACAGGCAGGGAAAA
1946_fpt	GTTCTCCGTCAGGGACTGGACGGTGTGCTGGGATACCGAAGCTTTAACGGTTGCCACAGC[G/A]CTCCACCTGTCTGATCCAACCTTGCAGGCCTCGATAATGTAGCCAGTAAGCCTGCTGCCT
1981_fpt	TGATGGAGAGCCTGCACCCAGTGTGACGTGGATGCATGAAAGCAGCACCATTGTGACTTC[G/A]TCCCGCATCCAGGTCACAACCACTCAGTACAAGTCCAGCATGGAGATTACATCTGTGGTG
2_fpt	ACTGCATTTCAAGCCAAATTGTAGCTGTACATTGCACAGCTGTCCCCGGCAACTTTAAAT[T/G]TGGAAAAATTCGTACAGTTGCACGATTATCAACAGCGCTACAATAGTTTAACCTGCCACT
2003_fpt	AGCCTGTTCACCGGCTATACCTCAGGAGAGAGAGAGGCGGGGGAGAGAGGGGTGGCGGAT[C/T]GCCCTTTGGTTTGATTAAATTAGAACTGTAGCATTAACTGTTTGTGACCTCCTTGAGTGA
2005_fpt	GAGGCGGGGGAGAGAGGGGTGGCGGATCGCCCTTTGGTTTGATTAAATTAGAACTGTAGC[A/T]TTAACTGTTTGTGACCTCCTTGAGTGATATTCATTATTGATTTAATAAAGCATGATTATC
2007_fpt	TGATCTTGGTGCTGATATTTTCAAGCTTCATCTTTAACCATGGGTGCTCTAGAGCCTCAG[C/T]GGCTGTCATACGCAGCTTCCTGTCCTTGATCAGAAGCCTGTCTACAAAGTCCATCGCATG
2021ms	ACCCACAAGCTAAAGACAAGAAGATGCAACTTTGTTTATTGAAAAACAAACGTGGTTTCC[C/T]GCTTGAATGGCCACTTGTATGTAGTCGCTTTGGTAAACGGCAATTTCTTTTGACAACACG
2024_fpt	AAGCGGGCCTGGTGCTGCCTTTCTGCGTTGGTTGCAGAAGATTGGGGGACAGGTCTTGTG[G/T]AGGTGGAGGGGACATGTGTCCTCTACAGGAAGGGGACTGAAGGGAGAGGATAGATGGATT
2029ms	AGATGACTCATCCCAGGCAGCACAGGTTCTTCTCAAAGTCCTTGGGAAACCAAAGGGAAT[G/T]AAATCCAAATTGAGTGGATGGTCCCGCCTTAAGAAGCACATGGTGGTGGAGCAGGAGGAG
2048_fpt	CCTGCCCGGCGCCGCCGTGGACCTGCCGGCCGTGTCCGAGAAGGACATCCAGGACCTGCA[G/A]TTCGGCGTGGAGCAAGGGGTCGACATGGTGTTCGCCTCCTTCATCCGCAAGGCCGACGAC
2078_fpt	CAAAACCGCCATCGCCGTCGACACCATCATCAACCAGAAGCGCTTCAACGACGCCACCGA[C/T]GAGAAGAAGAAGCTGTACTGCATCTATGTGGCCATCGGCCAGAAGAGGTCCACCGTGGCC
2093_fpt	CCCTGCTGTGTCTTTGGGGGCCGGAGCTGTGTTTGAAGCCGGCTCGAAGCAGTCGTCTTC[C/G]CCTTGCATACTTGAGGAGCCACAGCCCTTTGGCAAGTTCTCACTCCCTCTCCTGTCTCTG
2094_fpt	CGGTAAAATGCTGGGCCGGGTGACCATGGTGCTGAACGCCGACGTCGTCCCCAGAACCGC[T/C]GAGAACTTCCGGGCTCTGTGTACCGGTGAGAAGGGCTTCGGCTACAAGGGGTCCACTTTC
214_fpt	CCATGAGATCGTGGTGGATGTGGATGACGACGGTGTGATCTCCATGATCTTCCAGTGCTC[A/T]GAGATGGCTCAGGGCTCCGAGTTCATCTGGTCCAAGAACTACAAGGCCATCACAGACAGC
2142_fpt	CCTGGTGAAGCTGGGCATCACCAACCTATGTGTGATCGGAGGCGACGGCAGCCTCACCGG[C/T]GCCAACCAGTTCAGGACAGAGTGGAGCGGACTGTTGATGGACTTGGTGAAAACTGGTAAA
2160_fpt	AGTTCACGCCAGGGAGAAGTTTGAGGAGCTGTGCATTCCAATGGTGGTCATTCCCGCCAC[A/C]GTCTCCAACAATGTCCCTGGTTCTGACTTCAGTATCGGCGCTGACACTGCTCTCAACACC
2180_fpt	CCCCTCCCTCCCCTGAGAAGCAAAGAGAGCGGGAAGAGAAAGCAGTAGCGCTTGATTTCT[G/T]CTCCTTTTCTCTCAACCAAACAACCAAGCTCTCTGTTTGGTTCCTCTGGAGAGATGTCCA
2181_fpt	CAAAGAGAGCGGGAAGAGAAAGCAGTAGCGCTTGATTTCTGCTCCTTTTCTCTCAACCAA[A/G]CAACCAAGCTCTCTGTTTGGTTCCTCTGGAGAGATGTCCAAGACTTCGCAGTCAAGCAGC
2182_fpt	AGAAAGCAGTAGCGCTTGATTTCTGCTCCTTTTCTCTCAACCAAACAACCAAGCTCTCTG[T/C]TTGGTTCCTCTGGAGAGATGTCCAAGACTTCGCAGTCAAGCAGCATGGACCCCACCAAGA
2183_fpt	CCTGAGAGGAAAACCCCAACCAGAGGTCAAGTGGGTCAAGGACAAAGCAACAGGAGACAA[C/T]CCCAGAATGAGCTATGAGACTGGCGCCGACTACTCCAAGTTCCTCTTGACCAAGTCCAAA
2184_fpt	AGCAGCGTATGAAGACGAGGAGGACCATGGCAGGTCCGGCGCGCCGTGGTTCAAGAAGCC[C/T]CTAAAGAACCAGTCGGTGGTGGATGCGGAGCCCGTACGTTTCACCGTCAAGATCACTGGC
2186_fpt	CTGACCACCGAGGTCTCCATCATGAACAACGAGTCCGTGGCCAAACACGGCGTGACAGTC[C/A]TGAACGGCCTGAAGATGGGGCTGGACAACATGGACACCATGAAGAAGACCTACTCTGACC
2192_fpt	AGCCTGGGCTCGGGCCAGCGCTTCCTGGGCCTCCCGTTCCTCTTGCGCTATTTTGGCCGC[C/T]GCCAGTTTCTCTTGCATCTCCTTTTCGTACTTTGCCTGTTGCTCCTTTGCTATTCTCATC
2195_fpt	CGCAAGCCCATCGCCCTGACCATACAAGAGGGTAAGCTTGCTGTGTTCAAAGCCAAAGTG[G/T]TGGGAAACCCAACCCCCACAATAAGCTGGAGCAGAGCGAACGGAGACATTTACTATCACC
2197ms	GAGCGAGCGGTCCGTGGACAACGAGGTGTTTGGCGGTAGGGAAGAAGACTCCTCCTCCCC[A/T]GGGGCCTCCCCCCGGCCCCCCTCCGCCGGCGCCTCCTCCAAGGAGCCCCTGAAGGTGATG
2200_fpt	TAACTCTGGCCGTCTCCCTCCGGCCCTAGAGTACTGTAGAGTCCATAATGCGATTTCGAT[G/T]ATTGCACTTCAAGCCTTGTCCTTTGGCCTACGTTACGTGTCCGCAGGTCTACAGCCTGGT
2215ms	GTGTTGACTGGGGGATTACAAAGGTGATGCATTTTAGTTTTACAACCGCTGTTGAATGAT[A/T]AATTATATGATTAACTTGATTTGTGGGGTTAGCATAATCCACGCCTCTGATTTGTTGTTT
2223ms	ACAAGACTAGTAAGCTGTCACTACACACAAAATGGAGTGTCTACAAACGGTAGAAGCTGC[A/G]AACAGACCTCAGACAAAAGAGCAAGCTTGAAACATTCAAAACTAAACACCTGCACCAGCT
2226ms	GGAGGAGTTGGCCTCGGGGACCTTGATGCAGGCGAGGGCGCTGGCCTTGATGATGAAGTC[A/G]TTGACGCTCAGCTTGATGTTCTGGGCCTTCACCTCAGCGTTGAGCTCCTGTCTCAGCTCC
223ms	TGGAGGTCGTATGTTTGCGCCCACCAAGACCTGGCGCCGCTGGCACCGCAGAATCAATAC[A/C]AACCAGAAGCGCTACGCCATCTGCTCTGCACTGGCTGCCTCTGCCCTGCCCGCCCTCGTC
2245_fpt	GTACTGGGCGAAGCTCTCCACGCACATGGGCTTGCCGGGCACCATGGTGATGATGGCGGC[G/A]TCGCCGGACTTGAGGGACTTGGGGTTGTCCTCCAGCTTCTTGCCGGAACGACGGTCGATC
226ms	TGCAGTCACGCCTGTAATTGACAAAATGGATTCTCCGATCCAATCAGGTC[G/C]CTGATTGGACGCCGTCTCATAGACGCAGATATTCTCACAGAGCATTTCGCTCACTACTAG
227_fpt	ATCTTCCTCAGGAAGGCATGTCTCCACAATGTAGCCAGTGATTTCTGAACCACCATCATA[A/G]ACAGGCTTGTTCCAGGCAACTGTGATAGATGACTTGGTGGTGTCCAGCACTCTGGGGTTG
2275_fpt	ACGGTGAAGTCTGCCATCAGGAGACTGAAGGAGTTGAAGGACCAGTAAACCAGTGGATAC[A/G]TCACTGGTGGATTGGGGACTTTTGTATGGTGTGTCCGTCCTGGATAATGCAACAACATCC
227ms	GGTGCGCCGATGAGCATCCAGTGGTCCAAGGATGATGAAGAACTTCTGCCTGGTCTCACC[A/G]TCCGCATAGAAACATCATCCAATGACAGCCAACTGCGTCTTACCAAGTGC
229_fpt	GCGGGCGCTGGGGAAGACCGTCTACACCTTACTGTTCCGGAGGACCTCCACCTTCGCGGT[C/G]TCCATCATGGTCGGCGCAGTGCTCTTCGAGCGGCTGTTCGACCAGGGCGGGGACGCGGTG
2329ms	GAGTCATTGAACAAGGCCATGAGCGTTGAATAGGCCGCATCCATACAGACCACATCCAAC[A/C]TGCCATTGGTGAATATAATCTGCGTTCATGACACACCGTCGCTCTCAACATACAACTTAA
2339ms	AAGCTTAATCGTTGTGCGTTTTACGGTGCAACACATTGACGCATGCAGCTTTTTGGAACA[C/T]AACATCCTCTCAGCTTCACTGGGACATTTTGGTATGAACATTTTGAGTGGCA
2370_fpt	CACCCCGCTGGACATCGCCTGCAATGAGGACAACCGCATGTGGATGAGGGAGAACGTCCC[G/A]GTGGACAAGAAGCCCTCCAATGGCATCCCTCTGCCCCCTCAGATTTTCAACGAAGAGAGC
2383_fpt	CAGTCGGCTCAGATGGGAGTAATGTTTCCTCTATAAAGGGTTTGGTTGCATCAGTCTTGA[G/A]CATATTGAGCTGTAGCTAAGTGACTTTCTCCTGCCACTATATATATATACACACACACAC
2384_fpt	GACGTCCGTGACTGACTTTGTGTACATATAGCCTGACTGAACATAGCGAGGACGTCGCTA[C/T]CAGCGATCAGGGCACTACTGCACGGTTCTTCTGTTCTGAAACTGAAGTTCTTCTTGGATC
239_fpt	GGCTTGGGCAGGTACTGGAGCCCATGGATTTAAAGGTGATTGAGGTTGCGTTTGGGCTGC[T/G]TGGATCCAAGGTGGTTGGGCTTGGTGTTGGGGCTGAGAAGGAGGCCAAGCATTCATTTGA
2414_fpt	GCTGGACTGCCTGCCAGGGTTTCTCAAGCCCATAGACTTCCCTCTTTAACACTGTGGTAG[T/A]CCTGTCTCACCCCAACACATAGGCAGGTTTATGTATGTATATAAAAAAATCATATATACA
2422_fpt	AGAGGACCATAAGAATTTGGCCCGTCTCCAAGACCTGGTGGACAAACTGCAGCTGAAGGT[G/C]AAATCGTACAAGAGGACATCTGAGGAGGCTGAGGAACAAGCCAATACTAACCTGGGCAAG
2434_fpt	AGGGCACCGCATTGAGGAGATCCCTGAGGTCCCACTGGTGGTTGAAGACAAAGTTGAAGG[A/C]TACAAGAAGACCAAGGAGGCAGTGCTTCTGCTGAAGAAGCTTAAGGCCTGGAACGACATC
246_fpt	GGGTCTGGCGGGCTCAGTGAACGTGACGGGGGACGATGTGAAGAAGCTGGACGTGCTGTC[C/T]AACGCGCTGGTCATCAACATGCTGCAGGCGTCCTACTCCACCTGCTGCATGGTGTCAGAG
247_fpt	CTGGCGGGCTCAGTGAACGTGACGGGGGACGATGTGAAGAAGCTGGACGTGCTGTCCAAC[G/T]CGCTGGTCATCAACATGCTGCAGGCGTCCTACTCCACCTGCTGCATGGTGTCAGAGGAGA
2491ms	ACAAATGTATGACTTGAAACTGTGCTGATGTTTGTCACTTCTCTTCTTGTTTCA[C/T]TGTTTACAACTCAAACAAACTCTCGTCTTCATCTCATTCGTCTTCCTCCATCTTGTCTCT
2517_fpt	TGTGATGCCAATGGAGGTTAGCTCTGCCGTGTCGTATACCGGCGGGGTTCTTGATGACTC[G/A]TAGAAAGACGTGTTTGCGGTGTACATCCGAATCTGAGGAACTTCAAACATCGGTTTGGGT
2518_fpt	ATTGCCTGGCTTCCAGAGTAGGGGACTGATACTGGACTGGGACCGGAGTATCGAACTGGT[T/A]GTGGACTGGTAGATCTCAGCACACCAGGCATCGCCGCAGGCTGACTCTGGACAGAACTGG
2519_fpt	CCTGGGGGGGGTGGAGTGGTCACTGTGCTCCAGGTCGGGACTCGCTTCGTTGACCGGGGA[C/T]AGGCTGGAGCGGTACACCACGGCGGACTGGGCGGCCTGGGCCGACGCCTTCTTCTTGGCA
2528_fpt	AAAGCACCGCGCCGTCGGACACGTGGATATTAAAGCAAAGTGCTGCTTAGCGGACATCGC[G/A]GCCAGAGGACGCTTCTGTCTCTCTCTGCCATGTCGCCTCTGTTGTAGAGCTCGCTCCATC
2537_fpt	GGGGAAGGAGTTCGAGCTGTTTGTCCTGAAGATCAGTAAGCTGGAGACGCTCTGTAGGGC[A/G]CTGCAGGAGGAGAGGAAGGTGCTCTACGACAAGATCAAGGACGTCCGCTCCGCCAACGCC
2570_fpt	ACAGCTCAAGTGATGGCAAGACTGGTGTTGAGGGTAACACTTTAGTGACCTCTTCGTAGC[A/G]CGCCGGTCCGATGTTTAGTCGACCTCCTCAATGGTGGGGCCAGATGATCCACCGCCACCG
2575_fpt	CATGTTGGCCTTGGGGGTCGGGATGGCTTTAGGAGCGCCCAGGAGGGCTCGCCCGCTCCC[G/C]GCTAGCACGACCGCTCTGAGCGCCGCCATGTTGTTCTTCTCCGCTGACGAG
2579_fpt	CCCTGGTCTCTCCCCTCCCTCCTGGACGGGATGGACAGGAGACACAGCCGGGACACACAC[C/T]GAGTCTGACTGATGGACAGGCTTAGCAGGGGGCGGGACCGGGGAGAACAGAGCCTTGGCT
2581_fpt	GCCAACACAAAGCATTGTGGGAAAACACAGTCATGTGACAGAAACAGGACAAGAGTGACC[G/A]GGAAACATTTAGCCCCTGCGTCTGCTCTGATTGGCTGATGAAGTCGAGGCGTTAACCTGA
259_fpt	ACGCATGATGGCGTGGGGCAGGGCGTAACCCTCATACACGGGGACGTTGTGGGTCACACC[G/A]TCACCGGAGTCCAGCACAATACCTGTGGTACGACCGGAAGCGTACAGGGACAGCACAGCC
2592_fpt	TTCGACTCGATGGACCGAGGATACCGCCCTCGCGCAACTAACCGTCCAGTGACAACGAAG[G/A]TATCTTCGCTCAACTCCAACCGAAATAAGCTCTGACTTACTTCCTCTCAGACACGTGTGC
2611ms	TGTTTACTACGTGTTAACTACTATCTGCATCTGAGCTCAACTGTGTATTCT[C/T]GAAGCTAGGCTCCTTCCATTTGCTAACATAGTCTCAAGCGAATATAAATCTGCAGAACAG
2620_fpt	CAAGAAGATCGAGCAGATGGCGGCGCTGGACATCATCCAGTTCAACAGCCTCAACCTGCC[G/C]CTGCCCGTCATCAAGCCCGGCGAGCGCGGCCTGGGTCTGGGCTCCGAGCTCACCAGGCCG
2628_fpt	TCTGCTGTACTGGCGCGATGTGAAGACCACGGGGGTGGTGTTTGGAGCTGCGCTGCTCCT[C/T]CTGCTGTCCCTGACCGCCTGCAGCATCGTCAGTGTGGCGTCGTACGTAGCGCTGGTGCTC
2631ms	TCGTACCCTGGCGTGGGAGAGGGGGGAGGTTGGGGGAGAGGAGCAGGCGATCTATTTTAG[C/T]ACGGTGCTCCTGTCTGCCAACCCGTTCCCCGGTCAGACGCAGGGAGGAACCG
268_fpt	TGCAGACAACCTGTGGGAGTGATGGAGGTGTGTCTACACACCTCCACCCAGCGCTACTCT[G/C]TTCTCTAAGGACCTGAGGGCTGTGGAGGTACGGGGTTATCTAGCATGCTACTGGCAGTCA
26ms	ATGGGATGCAGAGAAAGGAAAGAGCCAGGATGACGCCATGACTGAATACATCGCTAAGGT[A/G]GAGGAGCTGAAGACTAAGTATGGCATCTAACGTGAAGCACGGATCCACCGGACCGACCCT
2768ms	GAAGCAGACGGGGTCTTGGCATAGTTAAACTTTCTCAATTACCAGACCATAATTGAAGAA[A/G]ATCATGAATGGGGTGACTTCATCCTCACGGAAATCCAGCATGCCCACCATGCCTTCTGGG
2777_fpt	CAGGTTGACACATGCACTGTAATGCACTGGAGAAAAAGTTTGGTCTACTGAAAGTGCACG[T/C]GTGTGTGCACGATAAATACCATGCTCAGGCATTAGGTCTGCACCAAACAAATAGACCTCA
2778_fpt	AAAAGTTTGGTCTACTGAAAGTGCACGTGTGTGTGCACGATAAATACCATGCTCAGGCAT[T/A]AGGTCTGCACCAAACAAATAGACCTCAAGGTGGACAAAAAAAAAGTCGATGCCGCTACTT
2792_fpt	CACTCACACACACACACACACAGGACGTCGCTGGGGTTTCGGAGACCCCTGGTCGGTGTG[C/T]GGACCCACGATGTCCTTCCTAACGATACCGGGTCAGGAGGGTCTGTTCACCGCAGAGAGA
2793_fpt	TGGATCCACGATGTCCTTCCTAACGATACCGGGTCAGGAGGGTCTGTTCACCGCAGAGAG[G/A]TCCGACAGATCCGGGTCCGCGGAGGACGGACGCGGTGGTACCAGGACGACGACGTGCCCT
2796ms	TTAGGGAAGTGTTCTTGGCCTTGTTGTTGCTCTTTAGGGAAGTGTTCTTGGCCTTGTTGT[A/T]GCTCTTTAGGGAAGTTATCTTGCTCTGTTTGTAGCTCTTTAGGGAAGTGCTCTTGGTCTG
2797_fpt	GGACGGCTGGCAGCGAGCAGCCAGAGGGCCCGCAGGTGCAAATTAATCTTTTGGTGTGAC[C/T]GCACAGTAAGTATGTGCATGTGACGAATCAAGACTTCGAATTGGTTCAGTGGATAATGGC
2798_fpt	CAGTAAGTATGTGCATGTGACGAATCAAGACTTCGAATTGGTTCAGTGGATAATGGCCAG[C/T]TGCCTTCAGTGTACCCAGTGGCTGGGAAAATTGGTGATAGTGGGGTTAGTAAAGTAAAAC
2800_fpt	GATCTACGAGAACGTGAAGCGTCTGCAGGCCGGAGAGCACTCCCTGGACCTGCTGGCCCA[C/T]GACTTTGAGAAGAACTACAACATGTACATCTTCCCAGTGCACTGGCAGTTCGGAGAGCTG
2849ms	CAGCAACCGCTCCATCATCAGGAACGTGAAGGGTCCGGTCCGAGAGGGAGATGTGCTGAC[A/G]CTCCTGGAGTCTGAAAGAGAAGCCAGGAGGCTGCGATAGGTCTCTGGAGACGTGAGGTGC
2867ms	GGTGGTGGAGGGTGCCTACGAGGTGATCAAACTGAAGGGCTACACCTCCTGGGCCATCGG[C/T]ATGTCTGTGGCCGACCTGGTGGAGAGCATCCAGAAGAACATGCACAAAGTGCACCCAGTG
2871_fpt	CACAGTTTCACAGCCAAGAACAGCAACAGATGTGGACAAACAACGACCGACCGCGCAGAC[C/T]GATTCGGTTTTGTCAAGACATGCGACACACACACGGATCCAAGTCTGAGAAGACCCGGAA
2872_fpt	ACTTTAAAAAAAAAAATGAAAACAAAATTAATAACATTAGATGTCAAGGTTTCCAAAATG[G/T]TTTTTTTTCTTTTATTGTACAAGACACTGTTATACAGTGGGAATAAAAAATATGAGATCT
2873_fpt	CGATGAGGGAGAACCACACATGGATGAAGAGGACCTGAGTGCCTCCTCCCACCCAGAGCC[T/A]GTGAGGCCTACGCCCGTCTGCCCGGTTATCATCCACCCAGAGATGGACTTAGAGCTCATA
2879_fpt	AATGAGACCTTTCCCGTTGTACTGTTGTGGGCTGTCGTCACGTTTACATTGGACAGTAGT[A/T]GTCCTAGTAGTACAGACGTGTCTCCTGTCCGATTAAAGCCTCAGATGTCCTCCTGTTCCC
2880_fpt	TTGTGGGCTGTCGTCACGTTTACATTGGACAGTAGTAGTCCTAGTAGTACAGACGTGTCT[C/T]CTGTCCGATTAAAGCCTCAGATGTCCTCCTGTTCCCTTGTTTGACGTTAGCGTAGCAGAG
2881ms	AGTGCCAGCCCTGGGTGCTGCCGGTGGTGAAGAAGGTGGAGCGTCTGATCGTGGAGGACG[G/C]CAGCCTGAACCACGAGTACCTGCCCATCTTGGGACTGCCCGAGTTTCGCTCAGCCTCGTC
289_fpt	CGCCTGTCAGTTGACTATGGCAAGAAGTCCAAGCTGGAGTTCTCCATCTACCCAGCTCCC[C/G]AGGTGTCCACCGCTGTAGTGGAGCCCTACAACGCCATCCTCACCACCCACACCACCCTAG
2892_fpt	GACCATTGCCATGGACGGTACCGAGGGTCTGGTGCGCGGACAGACGGTTCTGGACACCGG[T/C]GCCCCAATCAGGATCCCCGTGGGCCCTGAGACCCTGGGCAGGATCATGAATGTCATTGGA
2902ms	GGAGGTGGAGGGCGTCAAGGTACCCGAAGAGGAGTCGAAGGAAGCGTCAGATTATTGCTT[C/T]GAGATGATGGAAAAGATCAGCAAGTCTCGCTTGAGTGGCGACTACCATGAGGTGGTTACC
2916ms	CTACAGCAATGGCTTGGCCAGCATTTATGTGAAAGACGTTGAAGAGAGCGATGACGGTGT[A/T]TACAAATGCAAGGTGGTAAGTGATGATGGAGAGGACAGTGCCTATGGAGAGCTTTTTGTT
2943ms	GATTCCTTTCTGTGTGTAAATGGGATGGGCTCTGCATGCCTCGAAGGAGGCTACCGCGCG[C/T]TGCAGAATGAGGATATGCCACAGAGCAGGTTAAACGACACACCTTGCCAAACACCTCCCA
295_fpt	GATCCTGACCCGCTGGGACATGCACAAGTACGCCCGGGAGGCCTACGACGTGGGCATCCG[C/A]TTCATCGGCGGCTGCTGCGGCTTCGAGCCGTACCACATCCGGGCCGTGGCGGAGGAGCTG
2985ms	GAGTGATATTGAGTACAAGTACGACAAGGAGATGATGAAGGGATGTGTAATGTCTGTCGC[A/G]GATGACAAGATCACTCTTTTGGCCAAGAAGGGTGCTGAGATGGCCAGTGATGTGAAGTAT
2995_fpt	TGCGATGTTGCTTTGCTGCCTTCAAGGTCTGCAGATGGAACACGTTTGTCCACCAGAGTT[T/G]TATTCGTTTCAAAGAATGGGGGCTCCTTAACTGTCTTGTAAATAAAGTTATCTCAAACT
30_fpt	TGCCATGTACGACTACGGCGCGGCTGACAACGACGAGGTGTCCTTCAAGGACGGAGACGT[G/C]ATCGTCAACGTGCAGTCCGTCGACGAGGGCTGGATGTACGGCACCGTGCAGCGCACCGGC
3006_fpt	CCTTCCTCTCTAGTCCTCCTTCATCGCTAGGCCTCTTTCTCTCTAGTCCTCCGGGAGTGT[G/A]ATCAGGAAAAGCGTCACCATGCCTAAAGTTATCGCACCCGGTCTCCAGCAGAAGACGGAT
302_fpt	TCTGGGTGACGCGGATCCCAAGTGCTTCTTCGCTTCAAACTTCGCCCCACCGTTGGCTTT[C/T]CCCCTCCCTCCCGTCGAAAGTACAAATCCGTACGCGCCGCCGCTCGCCAAAAACCCGAGG
3039_fpt	AGTGGACGGGCTGTCCAGGACCCTAAGGGAGATGGTGATAATCTTGGGTTCTCCAACACC[G/A]TTTTCAATCTCCAGCAGGTACTTGCCACAGTCGTCACGTGTCACCTTGGGGATGACGAGG
3040_fpt	CCTGAAGAAGAACAACCTCAGGGACTGGCTGCGTGTCGTAGCCAACACCAAGGAGAGCTA[T/C]GAGCTACGCTACTTCCAGATCAACCAGGATGAGGAGGAGGAAGAGGATGAGGATTAAACC
3042_fpt	TGCGATCTTGCTTTCCACGTTCTTCGCAGCCTGAATCGTCAGCTTGATCTGGGTCTTTTT[C/T]GTGGAATAGCGAAGCTTGGCCTTCTCCTTCCTCTTCTGCTCCAGCGTGGCAGTAATAGCC
3047_fpt	TGGTGTCGTTCTTCAGCAGCGCTCTGAAGCACGACACCAAGCTAGACCATA[A/C]TAAGAGTGGAGGGAAAGGCCTGAGGGTGATCCAAGACCCCAGTTTCCGTCGTTATGGCAA
3048_fpt	CACGACACCAAGCTAGACCATAATAAGAGTGGAGGGAAAGGCCTGAGGGTGATCCAAGAC[T/C]CCAGTTTCCGTCGTTATGGCAACACCGTTGATATGGACTCGGCACTGGAGACATTTGTCC
3058_fpt	ACAAGCCGCGGTGTATGTCACAAGAGTTTGGAAGAACTACAATTGCTGCAATTGAGAGGA[A/C]TATTTTGCAAACTTCCCTCAGCACATCACCGTGCTCGTAGTTTAAAGATCCATCACTATA
306ms	TGTTGAGGCAGCTGAGTGATAGTTATGTTACAGAGACAAGGATATCATTGGTGAATTAAA[G/T]TAAGACACACACAATTATCAATACTCTGTCTTGCACAACCACAGTGGACTGTCTGGCACC
31_fpt	GTCCGTCGACGAGGGCTGGATGTACGGCACCGTGCAGCGCACCGGCAAGACCGGCATGCT[G/T]CCCGCCAACTACGTGGAGGCGGTTTAAACACAGAGGCCCCGCCCACTGACCCTCCTTATC
3117ms	AGTGAATCGAGGCCAGAGGTTTTACTGGTGCTTCTTAACAAAGGACAGGTACTC[G/T]GTGACGTCGTCCGCGGAGCCGACCACGAAGGGCACCCGCTGGTGGAGGCTCTCCGGCTGG
3170_fpt	CACGGCGCCGGCGGCCACTCCACCAGCTTTCAGCTCCTGGCACAGCCGACGGCGGTTCTC[T/C]GCAAACAGTTTTGCAGACACCCTCAGGGTGTCCTTACCCAGCCAGTAGATGGGCGCTGGT
3172_fpt	TCAACGAGTGTTTCGGTTGTCACCGTACTGGCCATTGGATCAAGAACTGCCCCCTGGGAA[G/C]TGGAGGCGGAGGAGGTGGCGGTGGTTTAGGCAGCGGCGGCGGTGCGGGCCGTGGACGTGG
3174_fpt	TACCAGATAAGTGCGGAAAGCTGACAAAGTCGTCAAAATGCTCGACCTCAGAACATTGTT[C/T]ATCCTCTGCGGAGTATGGACGGTGAACGCAGCATCTGACCTCCCAGAAGGACACTCGCTC
3175_fpt	AAACTGGTTTTCAGCAAACACTCTGAAAATGTACTCTTTAAAACTGACCAGACCCACAGC[C/T]GTGTAGGTTGTCTGTTTGATGGTGGATGAAAGCTTGTGCCAGATCTCGCTTTCTGCAGCA
3177_fpt	CCACAAGCCCGAGAACAAGGTGGAGGTCCAGTACGATGAACACATCAACAAGATGGTTGC[T/C]GATGACAACTGCACGCTGCTAATCCAGCAGGGCAAGAGACCAGACACCGGCCTCTACACC
3178_fpt	ACCCTCTGCTCCCATCAAGTTCGAGGAGATTAGAGAGGAGAAGATCACTCTATCCTGGCT[G/A]CCTCCTAAAGACGACGGAGGCTCCAAGGTAACCAACTACGTGATCTGGAGGCGTGTGGCC
3180_fpt	GGGACTTCTCATCCACACAGCCTGTGTTGAAGGGCGTGTCTCCATAGGCCTCCAGCAGAG[C/A]AGGCAGCACAGTACTGGAGTAGCACTCCCACCACAGGTGCAGATAGTCGGGCTGCACCTG
3181_fpt	AATTATCTTGATTATGGTTAATAACCAAAGAGATGTAGGAATGTATTGGCTTGTAATGAG[G/A]TGTGCTGGAAGGGAAATAATTAAACTTTGTTTCACTAATATTCTTATCTTCATTGAAATG
3182_fpt	GACTAATATGGTCTGGATACACAATAATGACATTGAGTTCAATTTTCCCCAATGATGGGA[G/A]ATGTAATGTGTTTAATTGAAAGTCAAATGTCTCGCTGCTAAGCAACTGTATCCCCAAATC
3188_fpt	TAGAGAAGTGCTGGCAGAGCCTGCGCTAGGGGGCGTTGAATGGCGATGGCGATCCTCCTC[A/G]TTCCTTTTTTGCAGACAAAGGTTGGCTCCAAGGGGACGCTTAATTGATTTACAGGATGAA
3209_fpt	ATGCCCCGTAAACTTACATTTGCTGAGGCTGTTGCAAAACCTGTTGTTAAACCTGAAGTT[G/C]AGATAATCAGTCCACCCCCTTGTGAATCAACCCCAAAATCTGCCCCTTCATCTGCTAAAA
3216ms	CAACACAGCTCTACCTTTGAGATTTCTTCTGTTCAAACGTCTGATGAAGGCAGCTACACT[C/T]TGGTGGTAGAGAATTCTGCAGGTAAACAGGAAGCTTATTTTACCTTGACTATCCGCAAGA
3226ms	CCACTGACTATACAGTCACCCGCTCAGATGGACAGGTGTGTGAGGTCTATCTCAAGGCTC[C/T]GATACCATAAGGCTAAAAACGAAACAAAGACACACAGTGCTGAGATCTTAATGTAGAAGA
3234_fpt	CCGGCGGGCCGCCAGGGTCTCGGAGGCCAGGTCGTAGCGGATGAGGGTGCGGCTGCGGCG[G/C]CGCTGGTAGTAGAGGGAGCCGCGGAACACCGTGGCGCCCGTGCTTTCCACGGGCTCGGGC
3235_fpt	CATGCCGGGCTCCATGTCGGGCCTGGGCTCGCCCATGAACGGCCTGACCTCCGCCTACTC[G/A]GTCATCACCTCGTCGCTGGGCTCGCCCTCCGTATCGCTGCCCTCCACGCCCACCATGAAC
3239_fpt	CGGTGGAGGGTGGGGAGGACAGGGAGGAGTCGAACTCTCGGTTCTCCTGCTTCACCTGGG[G/T]CTGAGCCGCTGGGTCTTCAAACCCCCCTTGCATGCCTTTGAGGAGATCAATCCGTTGGTT
3266ms	GAAGTCCTTGCCCCCCTGCAGCCTGAACCCCCAGGGCCCTGGACCCACCAGAGACACATT[A/G]TAGGTGCTCATCCTCCAGAGTCCACACCAGGGAGCTGGAGAGCAGGAGAACACGTCCAAC
3278_fpt	CAACATCTCCGGGGACCCGGTGCCGGAGGTCACCTGGCTGAAGAACGAGCGGGAGATGGT[G/T]TCGGACGACCACTACATCCTGAAGTTCGTGTCGGGGAAGTTCGCCAGCTTCACCATCACC
3281_fpt	CACAATTAGTCTGATATCCGTTAAAATGCCGAAGATGCAGATTAACATTTGTAGTTTTTA[A/T]TTGTGTGACCTTTGGGTGGTGAATGTATTTGTTTGAAGTTGCTGCAGTGAAGGAAACATA
3283_fpt	AATCCTTTTTTTCATTTGAAAGAAGCCTCTAGATTGACAGGAAGTGACATTGAGGAACCG[A/G]GCCGGTTAGAAGAGCCGACTGGCGGCGGCGGCGGCGAGAACGGACACCAACTGAAGAAAT
3285ms	CAAATTCTGTCCATTTTATTTCACGAGTAGGCCTACATGTTGGTGGCAGGTTATGTAAAA[G/T]TTGAAAGAATGAGCCTTGAATGACAGGAGGTTGAAGGTTAAATGGCCTATTTGTGTGGTT
331_fpt	GGCGGCAAATGCGTGGACTGTAGGTGGCACCAGCAGCAAGGATCTGTGGTACAACTGCCT[T/C]AACAACAATGGCGGCTACCATTGCCAACCAGCCAGCAATGACGACTGGATCCAGGCGGTG
3314ms	CTAACAAAATTGTATTGAAGACACCCATTTCTCTTAACTGCACAATTGTTTTTCAGTTGA[C/T]GTGATTTAGTCTTAATGTAAACAGGGAGGCCTGGTTAATTTTTGTACAAATATCTTAATT
3315ms	GAAGACACCCATTTCTCTTAACTGCACAATTGTTTTTCAGTTGACGTGATTTAGTCTTAA[A/T]GTAAACAGGGAGGCCTGGTTAATTTTTGTACAAATATCTTAATTGCCCCCTCTCTGCCAA
332_fpt	GGCGAACAGAAACACCTAATACTCGGTTGGGGGCAAAAACAGCAGTAGCCGCGGGGAGAC[A/C]ATTTATAAAGCACACGTCGCTATACATTGCAGGGTCGTCGGTGAAATCATTACCCTCCCC
3362ms	CAGGGCCACATGAGCCTGTGGGGTAAATTCATCTGGGAACATGATAGCCAGAACCACCAA[G/C]AGGTTGATGAAGAGAAGCCTGAAGTTGTTGGGGTCAACTCTCAGCTGGAAGGCATGCAGC
3374_fpt	GTGATACCTATACCAAAACATACAAACCCAACGCTTTAACTAAGGCCATGAAGCTAGACG[A/C]CACGTCTGTCCTGTCACCCCCTGCTCTCTGGCTGGCACCCTCTCAACACTGGCTGGCTTG
3376_fpt	AAGAATCCGGTTTTGATTCCAGAAATCGGCTTTTGTTTTCATTTCATGATTTTTTTTTTT[C/T]CATCAACTTAGAGAAGACGGAAGATTTTTTTTTTTGTTTCCGGATGGAGAAAAGGACTGA
3380_fpt	CATCCACGCGGGAAAAGAAGCAGCACAAATCTGAGTCAAAGACGAACTCTTCCAGGAGTG[T/C]ACCTGTCGGGCCGCTGCAGTCCAGACAGGAGCAGCAAATTTCAGAGCTTTTGAATAAATC
3383_fpt	GTTTTCCTGCCAGATCTCCGGGGACCAGCTTGACGTGGGGGAGGCCGGCCTCCCCCAGCC[C/T]GACCTCCCCGGGTTAGAGGAGCACGAAGCGGCGGAGCCCAAAGTCTTCTCCGGCCTGGGC
3384_fpt	GAACAAGCCCTATCCCAAGTCCCGGTTCTGTAGGGGTGTCCCAGACCCCAAGATCAGGAT[C/A]TTTGACTTGGGCAGGAAGAAGGCCAAGGTAGATGAGTTCCCTCTGTGTGGTCACATGGTC
3392_fpt	GCAGAACAGGGGAGACAGGAAGTCCTACATCAAACCAGAGGAAGATTTCTTCAGTCTGGG[T/C]GCTGAGGCGTGCAACTTCATGCAGCCGAGGTCAGTGAAGCTAAAGGTCCCCCCTCCAGTC
3393_fpt	GGGTGCTGAGGCGTGCAACTTCATGCAGCCGAGGTCAGTGAAGCTAAAGGTCCCCCCTCC[A/G]GTCGCGCCCAAGCCCACGGTCGACCCAAACCGCCAGCCCTGGTTGAGTCCTCCGTCGGAG
340_fpt	CTGCGCAGGGTGACGGCAGGGTAGTAGTAGTCGGACGGGCCGACGGGTCGCAGCAACGCG[C/T]CATGGATGACGTCGAGTTGCTGCTGTCCGACGGCCAGCAGGCCATGGGCAAGATAGGCAA
3457ms	TGATCAGTGTATAGAATTGGTTTAATTTGGGCATTTAAGATGACTGAAAA[G/T]CTGTTGTCTTGTCTACATTGAAATGCTAAAGAGGACAATTGAGACTGCCAATTACTATTG
3474_fpt	GCAAGCTGGAGATCAACTTTGAGGCACTGCTGAAACAGAAGCAGGAGGCAGAGCGGAGGC[G/T]CAAGGTAGAGGAGCGCAAGAAGAAGATGGAGCAGGAGAAGCAGGAGTATGAGCAGCTCAG
3479_fpt	CAAGAAGCTCCGTGTGGATAAATGGTGGGGCAACAGGAAGGAGTTGGCCACGGTCCGCAC[T/C]ATCTGCAGTCATGTCCAGAACATGATCAAGGGTGTAACCATGGGTTTCCGGTACAAGATG
3480_fpt	TGTTATAGGAGTTTAAAATCAAAATACTGACTGGCATTGAGTGGAGTAAAGGATTCAGTT[G/C]AAAAAATATTTGCGTGTTGAAGATGAAACATGGATATTTACCTTCGGTGCTGTTGTTGCC
3501ms	GTCTCCAGACACGGTGAGATGGTCAAGCTCCAACATGTCTGGTATGTTGTCAAATCTGGT[C/T]AGAAATTCTTGCACCTTGGTGAAGGAGCTGCCCAGCTTGACGTGCGGCGTGGAGGGGAAC
3507_fpt	AACCATTATTAGCTAGGAATTAGCAACATGTGTAACCATTAGCAAAGCCTTAACAATTGG[A/C]GAAAGTGTAACTATTAGCAAACTATTAGCGAAGCCTTCCTATTAGTGACGCCCTTAGCTT
3519ms	CTGGGAGAAGCAGCAGAGGAAGACGTTCACAGCGTGGTGTAACTCCCACTTGAGGAAGGC[C/T]GGTACTCAGATCGAGAACATCGAGGAGGACTTCAGGAATGGCCTTAAGCTCATGCTGCTG
3520_fpt	CACCGTTTTCAACGGCTGTGGTCGCCCTTGATGTTGTTTTATTTCCATAGGAAATAATTT[T/A]AAAAAACGAAATCATATCAGTATTTGAGTTGCGAGAGTGCTCATGAAATGCCAGTCATAA
3588_fpt	ATCCAGAGCCCCGGTGAAGTCAAAGCCACAGGTGCTTGGGTCGTAGTATTTGTAGGCCTT[T/G]AGCGTCATGCCGGCATCCTTGAAGATGGGGGTGTGATTTCCCCAGGAAGGCTTGGGCAGG
3593_fpt	GGAGACTTGCTGCTGGTTGCTGCGTATACGGAACTTCAGGCGTGAATTGACGGCG[G/A]AAAGACCTGCGCTCTCTCTCCCGCCATCATGGCTGTCTAGCGGCGTGCGGCGGCTCACCT
361_fpt	GCCACTGCACACATGTCTCACCCTGTCATCTGTAAATGTTTGCTGCGTGAGCCTAAGCCT[C/T]CATTATAGCCTACTAATGTCGTCGGTGTCCATTTTATGTTTCTTTGCGCCATTCTTTCCT
3613_fpt	ATATAAGGGTTTTTGGTCCCCTTTAAGCAAAGAAGACAGGTCAGGTCTTTTCACAGAGCC[G/C]TCATCGTAGGACAAGCACAGGTCATAATTAGCAGTAATTATGGGTCTTCTAAAACAAGTG
3625_fpt	ATCGGCCTCTTCGTGGTGGGGGGCATCAATGTGGTGTTCTCCTGGTCCTCCACCGTGGGC[A/G]TGTTCTCCGTGCTGTGGTTCATCAATGGCCTGGGACAGGGCTGTGGCTGGCCCCCCTGTG
3628_fpt	TCCCAAATTATACCACCCCTCCAAATCTTTTTTAACTTGACAGCTTGACATGGTTTACAG[T/G]TGTTTGTTTTAGGTTTTGTTTGCATGCAAACCAGAAAGATGACACCCCTTTCCCTTGCCA
3630_fpt	ACGCCCCGCCACCTCTGCAGACCCGGCACCTGAGTCCGTCCCGGACGAATGCCCTGTCTG[C/T]GCCTACAACGAATGGGACCCACTAGAGGAGGTGATCGTGGGACGTGCAGAAAATGCTCGG
3653_fpt	CTGACCCCCCCTCTGAACCCAGGACACCGTGTTTCACACAACTGGCTATGTGGGCTATGG[T/C]CGCGGTTTCCTTTGTCGAGAGAAAATAACCGCTTTTGAACAAGGTTCCTGTTGTTTGTGC
3656_fpt	CGATATCCTCGTAGTCCAATGTGCTGAAGATGCCATTGATGATGCTGCGCTCTTCGTCTG[T/A]CCACTTCACCATGGTTGCTCTTGTTGTGTGGATGTGGTTGCTGTTTCAGAAAGGAGATC
3675_fpt	GCAAACGAAAAGATATGATAACGTGTTTAAAGCCAAAAGGGTTGTTTGAGTCTTTTGGTC[A/C]TCTGAGGTCTTTGCTTTCAATTTTTAAACATCCATAAAAACATCATACCTAAACCCAAAT
3698ms	AAACAACTTCCCTGCTCCTTTTCTGGCCTTCAATAAACTTAAAACCTTATCATTTTGCTT[A/C]TTTTCCTGCACAACAGTCCATCCTTCCTGAGACCCAGTCAGTCTCGTGCTTCTCTCCTCC
3699ms	TTATCATTTTGCTTCTTTTCCTGCACAACAGTCCATCCTTCCTGAGACCCAGTCAGTCTC[A/G]TGCTTCTCTCCTCCAGCTCACTCGGTCTTCTTCTCCTTCTGCTTGAGCAGCTTGTTGATC
37_fpt	TCTGGAGGACACCTCCTCCTCTCCCTCCTTTCTGGACAGTTCTCCACCTTCAGACACCTC[A/G]GCAGCTACAACCTTCGGTGTTACAGCAGGTTCTAGGGCCGCTGCTTCAGTTTTCACTGAC
3709ms	AAATGGAGGATGTGTGTCGAAACAAAGCACTTTATCCCGTCCACTGCAAGGACCGGCTTT[G/C]AGAATACCGATCATATCAATATCATATCAATATCACCGATCGTATCAATATATCAATATC
3737ms	TCAAATGTTGTTTAGGATCTAGGTTGTTGTTTACTATCAACTATATCCAAAAATGTGGGT[G/T]TAAGTTTTAGTCCTACATTACTGGTTAACCATTTCATTGATTGTAAACACGGAGAACAAT
38_fpt	CTGGTACTCAGTACTGTCCATAAGGCCAGTCATCAGGAACTTGGTGGCCTGGAGCTTTTT[A/G]GGAATATTACACTTGGTCCAGTCCTCAGCCTCAGCTCGCTTGCACTCTACCAGGTATCCG
382ms	AATCTGATCATGTTTGTGATCTCCGGTCCTCCCCTCTCTCCTGCCTGGCATCAAGCACGC[A/G]CCACTAGACCATAGTTTACGCACATGCCTTCATTTAGGATGGAGAGAGCAAAATGGAAGA
385ms	ATTTCTTCTGTGTATCATGGTCACCGAGACAGCTTAACAGTTACATGTGTTTATTTATTT[G/C]TGAGTCTACTGAAGACCATCCATGTGAGTGTGAATGACAGATATGAATACAGTATATTTT
3882ms	GCGGTGCCGTTTCCATACGGGTTGTTGTTGATCAGCGTGATGGCTTCATCCAGGTCGT[C/T]GGCCTCCAGGACCACCAGGACCGGCCCGAAGATCTCCTCCTTGTAGCAGGTCATCTCCGG
3887ms	GCCTATATGTTCACACACAAAATCGTTCGTAGAATGAAAGAAGCTTCGTCCGACGGTCAC[C/T]GGGTCGATGTAGCTTAGGTAGAAGTTTCCTTCTTCATCGGAAAACTGTTGAACGAACGTC
3902ms	TCCGCCTGTTACAGACCTGACTCCTCTGAACTTCACTTCCTGTCACACCCTCTTGTCACA[A/T]GGTTCCTAGTAAACACCCTGGTGCAAGAATCAGCCAATCAGACACTAGCGTACTGTGATG
392_fpt	AGGTGTCTGGGCCATTGGCACCTGCAATGGAGGGAGTGGCGAAACTGGGGCAGGAGCAGC[T/A]GATACCGGAGCTTGGAGCAATGGTGCAGCATTGCTGGAAGTGACTGGTGCATATGAAACT
393_fpt	ATGAAACTGGTTGGTGCATTGATACAGCAGGCATTGAAGGTGAAGACACTGGCACACATG[C/T]ATATGGAGCCTGGGGAACACTAGTCATTGGTTGTGTGGCGGGCACGACCTGTACATGATA
3944ms	TTTGGTTTCCTTGAGGTCGTAGGTGTCAGCGATATTGGCCACATACATGCAGTTCTCCAC[A/G]CTGAGCTCTTGCATGAGGAAGTCACTGCACATCTTCACCAGGGTGGTGATCTGCAGCAGC
395_fpt	CAACCTGTTCGTGGTGCTGTACCCGCTGGGGGTCGCGGGGGAACTGCTCACTATCTACGC[C/T]GCGCTGCCGGTGGTGCGGCGCACCGCTGTGTTCTCCCTCCGCCTCCCCAACCGCTACAAC
4004ms	GACACAAGATGCATGTTGTTTAATCTGGTCATCCATGTTGACATGTTAAGTCAAACATGA[C/T]GCTAACATGTAGTTTAACGGTGAATGTTTTTATCAGTTGGTCTTAGTCACAGAGATAGCA
4028ms	GGTGGAAGGCGCTCCCGGCGCTCCTCTGGATGTGCGCTGTCTGGACGCCAACAAAGATTA[C/T]GTCATTGTTTCCTGGAAGCAGCCGGCGGTGGACAGAGGGAGCTCCATCATGGGATACTTT
4051ms	TCAGGATGTCAGGATCAGTGCTTCTGCTGGAGAAGCGGCAGCGCCATCAGCACC[A/G]TCAGGAGCAGATGCAGAAGCTTGAGACGCATGAGCAGCAGCATCACTTTGAGAGCAGCTA
406_fpt	ACTGCCAGGACAACTACAACTACTACACAGAGAGGCTGGCCGGCATCCTCAAGTAGAGGA[C/T]GCTGACAGGAGCGAGCACAGTGCGTGTATATAGTAGGCCTGTACTGTCTTTGCAGCCGGA
4154ms	CTTTAAAGATGCCTTCCAGTTGTTCGACCGAACGCCCACCAATGAGATGAAGATAACTTA[C/T]GCGCAGTGCGGCGACCTCATCAGGGCCCTGGGTCAGAACCCGACCAACGTCCAGATAATG
4167ms	GGCATATGCTATTGGAGTGGCCCATCCCTTGTCCGTATCGCTGTTTACCTATGGCTCCTC[C/T]GAGAAGAACGAGAAGCAACTGCTGCAGATAGTCAATAAAAACTTTGACCTCCGACCTGGA
4184ms	CTACAGCTGGGCAGATGTGGGTTCATTGGTGGAGAAGATGAAGAGAGAATGGAACATGCT[A/G]TCAATCACAGACGTGGTGTACAACCACACCGCTGCTAACAGTCCCTGGCTAGCGGACCAC
4224ms	GACGGGGGGCTTCCAGCCAAGCACCACGTAGCTCTTGGTGGCCTCAGTGACCACCACATC[A/G]GTGGGCTCCCCAGGGACCACGCCCACAGTGGGGTCCTCCTCAGTGAATTTAATC
4228ms	GTATTTGCGGTCAGCTTCCTCTGCGATGTGTTTGGCCTCCTTGAGCTGCATCTCTTGTAT[C/T]TCCATTTTCTCCTCATCTTTTGTCGCTCTGTTCTCTATCACCTTCATTCCTCGTTCACTC
4246ms	GGAGATGAAGCCCATGTCGAAGCCACCGCCGGGGGCACCAGGGGGTCCTGG[A/G]GGTCCAGGGGGTCCGGTAGGTCCAGCAGGTCCCATGTCTCCAGAGCGACCGCGAGGTCCA
429ms	ATAGTTTAACATGACATGTTGGATACGCTTGTTGGACTTTAAAGTTCTGTTTCCCCATAG[A/T]TTGACGTAACATGACACAGTTCACTCAATACAGCTATCGTCAAATCCAGCAGTGCAAGCT
4322ms	TAGTGGATGGTCTGTTGGGACCTTAGAAAGTCAAAAGTGGCACAAGCGATGGGTTGAGAC[A/G]AACCCTTTGGGTCGACATTCTGGTGGTCAGACTTTGTTGTCAGATCCGACGTGTGCAGCG
4344ms	AACTGAAAAAAAAACCAAGTAACTAAGTATGTTGTAGTCACATTGAGATGATTACAAATA[A/C]ATATATACATAACCGTGGCCTCTCCATCTCTCCTCCACGATCAAACCAGGCCTAAAAGTT
4380ms	GATGTAATGAGGCCAGTATAATCTAAATTTAACTTTACAGCAGAGCTTTGATATTTTCTA[C/T]GGTATTGACGATATACTCCTTCACTCTTTTAAACGTAGGCCTACAGATCACACACTCAAG
4388ms	AACTTCACAGTGGAATCCTCCCGTTGAGAAATATGAGGACTAAACACGTTTTGTACGAAG[A/T]TTCAAATTCAAACTTTCCTTATTGTGCGACCGCAGCTCGACTCGATCACGTTGTAAGACT
4392ms	GGATATGTACAAGTTTTCCGAAAATGCCCCAGGATCTGCATCCCAGTCCCAGATGGTGTC[A/G]CACTATTACACGGATTAAGACATTTTCAACTTGGTGGAGTTGGGTTTCCTTGAGGGGGGG
4397ms	GTAGGAGTGACTGGCAGGGTCGTCGCCCACTAGGACCACACTAAGGTGAGGCCTCCTGTG[A/G]CCAGATGAGATCCAGTTCTCCACGTCTACCCGGGCCTCCTCGCGGATCTGTCGTGCTAGT
4400ms	GATCACCGGCATGCTGCTGGAGATAGACAACTCAGAGCTGCTACACATGCTGGAGTCCCA[C/T]GAGTCTCTGCGCTCTAAGGTTGAAGAGGCCGTCGCTGTGCTACAGGCTCATCAGGCCAAG
4419ms	TTCCCCTTGATCACCAGTGATCATGCTTGACATATAACCCAAGACCAGCTCTTTTTTGTC[A/G]GTCATTTCCACCAAAGCTTCTGTGACCACTTGCATCGGATCAACTGTCGCCTCAGGAAGG
4420ms	TTAAGGTTAGATACCAGGTCAGCACATTTACATACACAGTGTAGCAGTGGAGGAGTTATT[G/T]AGCTGTCTGGACGGCGTTATGCTCCAGGAGTGAACCGAGTGTTTACGCTTAATGACTATA
4441ms	AAGAGTTAAGAACTTGACACTCGAAAGGTCAGCAAGTTAACCTAAATGTGCCTTTAACTC[A/T]TTTCAGTCAGTCCTGACCATTGCAATGCAAAGCATTTTAGGAGAATAGTATGTAAAATAA
4449ms	CCTGTTCCCCCCCTTCCTCTTCTCCGTGCTGGCCGCCGGGGTGAAGGACTCGGACATGGC[G/T]GAGCAGATGTAACCAGAGCACGTATGAAGCTGGACGGCGCTAGGAGGGTTTCAGTCAAGA
4472ms	GACACGGCGGCAGCCGCTGACAAGCACCAGCCACGGGACCTGCCCAGCCCCGACTACAAC[A/C]CCTTCATCGACGACATGAACTTCCTCATCGCTCTCATCGCCCAGGGCCCCACCAAGACTT
4511ms	GGCGCCAAACCCAAATCCCAGTGAAACTGAAAAATGTATTAAAAAAAAGGACAAAAAAAA[A/C]AACAAAGAGTGGGCAATGAAGTGGAAACAAAAGTGGAGTTACAGACTGTCACTCAGATGT
4539ms	TGGAGGCGTTTTGTGTCTGCTTTATTTGTACTGGTGGTCCTGGATCCATTTGTCAGAACA[A/G]AATACAGTCCACTATTGGACTATGCCATCCTACACTTGTGTTTAAAATGTTGGGCCAATA
453ms	GGACTATGGGTCATGTATTTATCCCACCTTAAGGCGATGCCGCCATATAA[C/T]TATATCTTTTGTATACTGCTAGCGATGGCTGTGGTTTATCTGTTAGTGGAGCGTGAACAC
4585ms	ACTGACTTAATACTGCATTATGTTGAACAAAACACCCCATTTGGACTGTTTATTAAACTA[G/C]AATCAGCCACTTCCATGACGTAAATGCCTCGCACTGCCTAGCATGCAGCATTTTTATCAG
4650ms	GATGGCGTTAGAAGGTGCGGAGAAAGAAAGATGGCGGCCGGTAAAACAAAAGTCACAAGT[A/G]GTTGGAAAAGTCATGAGGACACAATTGTTAAGTCACACTCGATGTTCTGGACAT
4653ms	AACAGCTCACAGGAAACAGACCAGCAGAAACCCAGTTTATGCCTTCTCTACTTTAGCCTC[A/G]GCCTCCTCATCTCCACCCTTGGTGTTGCGTGTGTAGATCAGTTGAGACCTGTGTTTGGAC
466ms	GGCTAAGATCGCCGAGGGAGAGGAGCTAACGGTGGCCTATGTGGACTATCTGAACGTGTC[A/G]GAGGTCAGACAGAAACTGCTGAAAGCGCAGTACTTCTTCGACTGCACATGCGAGCACTGC
4681ms	AATGGTTTAACACTATTACTCGTAAATTATTCGCCAATGTAATTCTCTTGAAGAAGCACT[C/T]CGTATGTGGTATGTTTTTTAAAAGACTAGCCCTACATCTGATGCTGTGTTGAGCTTCACA
4702ms	AAACCTGGGCCTGCGGCTGGGGGCTGCTGGCAGGCCATGGTGACCTCCATGCACTCCTCC[A/G]GCTCAGACGAGTCGATGCTCACCACCTTGCCGCCGACCTCCACCATCTCCAGGGCAGAGT
496ms	CTGCTAACCTGTACTCTACAGCTAGCAGGTGAATAACAGATAAGCAGATGCTGTGAAACG[C/T]AACTGTACAGTTAGCATGTTTAGCACAGAGCCCTCTGAACATCAGACCCAGGACTAAATC
499ms	AGACTTCAGCTGACTCAGGATTACAAGTTAGACTGCACATGGTTCAGTCTGCTGGGTTTC[C/T]TCATCTTGACACTACATTCACTTTTCACCAGCCTGTCATGTGACTACATTTCCTATCAGG
502_fpt	ATGGGTCACATGCCCTTCTTGAGGTATCCATAGCAACCCAACCAAACAGAGAAGTGGTGC[G/A]CTGCTCTGTCAGAGAAGAAGAGAGGGAACAGGAGTGACATCACAGTGACATCACAGTGTG
512ms	AAAAAAGTCCATGTTTATTTAATGTCCACATTAGTTTTTGATCTTCGCTAAACTGGACAC[A/G]CACAAGGCAACTTAATTGCATTGGTAGCAGTTTTCAAGACAAACTGCTGTACAAAGTCTG
515_fpt	AGTGAGTGAATGTGAAAAAACCAACAACCAAACCATTACATATTAGGAACCCTGTATATT[A/C]GACATCAATGACAAGGGTGCAGTTTTATTCTCTCGGGCATAGCCAAGCCAGACACTGCAA
515ms	GCCACTGAGTACATTTTTACCTCCATTTATATCCACCAGATCAGACATACAAAAAAGCCA[A/C]AAAATATTAAACCAAAACCTTTATTCCAAAGCAATTAATGCAATCGGGTTGTT
516ms	CTTGGGTCAGATTTGGCCCCCGGGTCAAGGGTTGAGACCCCCATAGCTACACAGCCCTCA[C/T]CTCCTCCTTCTATTCAGCCCCCCAACCGCTTTCCTATCATTACTTCTTTCCATCTCCCCT
517ms	CCCATAGCTACACAGCCCTCATCTCCTCCTTCTATTCAGCCCCCCAACCGCTTTCCTATC[A/G]TTACTTCTTTCCATCTCCCCTTTCCTCTGAGAACCACCTGTCTCCATTCCTCCCTTCCTT
545_fpt	CGTTGAACAATTTCAATCTGGGGGCTACCAGATGTCTTCCATAGAATCACTGGACATCCC[A/G]GAGTTCGTCCCGGTTGCCCGGGATACCAGGCACGGCCAATGGCTGCGCAGGAGACGTCTG
549_fpt	GAAGGACCTGGGGGCGGAGGAGCAGATGCTGGACCGGGACCCGTCCACAGGCGTGTGCCG[C/T]TTGCTGTACGACAGTGCCCCTAGCGGCCGCTTCGGCACCATGACCTACCTCACCAAGGCC
551_fpt	CGGCGAGACGGTCGAACGGGTCGGACCGGCGAGGTCAGAGGTCGTCGGTAGAACCAAGGG[G/A]GAAGAAAGCTCAACTCGCCAAAGTGCTGACAAACCGCTTCTCGTTCAGTTTGGCGACGCG
572_fpt	CCAACCACACCACCCAGACAACCCAACCCAGACAACCATCCAGTAAGCCCACCAGTCAGC[C/G]CACCGCCAGTCAGCCATGGACAAGTCCTACTCCTCCTCCGCCCAGTCGGCCTCTTCCTAC
598_fpt	CCACCGCACAGAGTTGAACAAAAAGGTCTACCGTGTGGGTCAGGGGCTCCACATGAAGGA[C/T]GGGAAGGTGGTCCATAACAACGCCTCCACCAGCTACGACGCCAGCCAGAAGTCCATCACC
6_fpt	CTTGGCTGTAAGCCATCAATGTTAACTAAAGATCATTGCACTACTGATTGCACTACATTC[G/A]CTGTGTATTTGGTCCAGAAACTCTCTTTATGCTTTTTCTCCCTTATCAGTCGGCTGTCCC
603_fpt	TGCCCCGCCCCCACCGGACCAGAACCGGCCGTACCGGTGGTTCCCGCGCACGAAGAAAAG[C/G]CCGCAGAGGTTTCCGACCCACGACCGACGCCAGAGCCGACAGCTGACACATCGGAGGCCA
604_fpt	ACGTGGGGGAGCAGCACTGCGAGGGGCGGTCGGACTACAAGTCCGAGAAGCGGTGCCAGA[G/A]GACGTCGTTCGCCTTCTACCAGGCGGTGCGGGACCAGCTCCCCGCCTGGCTCCTGGAGGA
607_fpt	GGCGGTTCACCTGGCGTGTGACCTGCTGCGCCCCGAGTGTCTGCTCCTGCTGCTGGGCCA[C/T]GGGGCGTGTCCGTACCTGGGCGACGGCGCCGGGAACACCCCCTTAGACTCTCTGCTGCAT
611_fpt	ATCGTATTTCTCAGAGCTCTGGATCTCCATGTCCCCCTTGTACCAGGTAACAGCTATGGG[T/C]TGAGAGCCAGCCACACGGCCCTCGATCTTCACCAGCTTACCCTCTGTGTCCTCAATGCTT
618ms	CTCAGGTCCTCGATCTCTTTGTCGGCCTTGCCCACTTTGGATTCAGAGTCGTACCTCTCC[C/T]CGTCTCCCTCTCTCTTTCCCACTGGCTATGCTCAGCCTTTCTGTCCATGATGAATGT
621ms	TTAACTATCTTGCATCTGTAAGTGCCGTCATCGGACCTTGTGACCTTTTTAATGATGATT[A/C]CAGCCACGCCATCCTCATAGTTAATTTCATACTTATCCCCAGCTTCAAGCTGC
623_fpt	AGCCAGGTACGGTGTCATGAACTTAGAAGTATCCACCTGGACCCTCTTCCTGACTCTCCT[C/T]GTAGGCAAGCCAGTCTGAGCCTCAGTGGTGTGATGAGTGACAGTCGTAGTCGTAGTTATC
628_fpt	CCACCTGAGACTGCTGGAGATCGCCCAGGTGCCCAAGGCCCACGTGGACGAGTTCAAGTC[G/A]GTCACCAAGTTCAAGATCTTCAACACCAACAACCTGTGGATCAGCCTGCCGGCCATCAAG
641_fpt	CTTCGACAAGGCCACATACGACAAGCTGTACAAGGAGGTCCCTAACTACAAGCTCATCAC[G/A]CCCGCTGTAGTGTCTGAGAGGCTGAAGATCCGTGGCTCCCTGGCCAGGAACGCCCTTCAG
641ms	AGAATATCTGGACCAATCACAGGACACGCTGACAGATGACCTCACTGCGTCTCCGCAG[A/G]GGGTTCACACTTTAATGTCTTACCAGTCTTGACGAGCACTAAGAGCTGTTAAGATGACAC
645_fpt	CCGTGGCTCCCTGGCCAGGAACGCCCTTCAGGAGCTGCTCACCAAAGGCATGATCAAACT[G/A]GTGTCCAAACACAGGTCTCAACTGATCTACACACGCAACACCAAGGGTGGAGATGAGGAG
65_fpt	TTTTGTCTTTCAGACGATGGAAAATTCCCGCTTGAGTCGAGCACCTTTTCTGTCGTCAAA[G/T]TCTCTGCTTGAGAGCCTCTGATTTCACTGGTTTTACTTGATGTGTTTTGTCAAGTAGAGA
656_fpt	TAGAAGGGGTCAGGCCTTCAACGTGACACTGCATCTAAAGCCAGGCAGCCCGGAGTTTAA[T/C]CCCAAGGAAACAGGCTTTACCCTCATCGTTGAAACAGGTCCCCTGCCCAGGAAGGAGTCA
669_fpt	CAAGGAGGTGGCCACCGCTATCCGCGGGGCCATCATCTTGGCCAAGCTGTCCATCGTCCC[C/T]GTCAGGAGAGGTTACTGGGGTAACAAGATCGGCAAGCCCCACACCGTGCCCTGCAAGGTG
677ms	CAAACACCCACTAACAAATTGATCTGCGCTTGCCTAATATTCCTCTCCTTCTTCATCCTC[C/T]TCAAATGAGTCAATGCCCACCTCTTCATAATCCTTCTCCAGAGCGGCCATGTCTTCTCTG
683_fpt	CACGTGGTTGCGGGGCACCTGCTCCGACATGGCGGCCAGAAAGCACTCGTTCTCCACCAC[G/A]TCGTACGCTACCGCCGCCGTGTCGTTGATCATCACGATGAAGTCGCGCGCGTACATCCCC
687_fpt	CCCATTCACTTCTGACAGGCCGCCGAAACGCACCAGTCCACTGCAGAGACCGGCCGCTCG[C/A]CAGCGTGTCAGAAATCGCAGGGCTGAACGGTGAAAACAGAGGCTTGTGCAATCATTTATG
735_fpt	GAGGATGAGTAAGAAGGTAGACCTGTATGAGGAGGCGGACACGCTTCCTGACTTCCTGGT[G/T]GCCCTGAGGTCCCACACGGTGTGGGAGAAGACCCCGGTCAAGCTGTTCTGCACCGTGCAC
749ms	AAGCATTCAGAACACTCTGCTTAACAGTTTATAGCAAGACGCCTGGACACC[A/G]AGGGCTTGTGTATAGACTTGTAAATATACTGTGGAATAATGTTAACACCAAGACTTTGCC
763_fpt	GCTGCGTGCGTAGACGTTGACCCCGTCGGAGATCTCGATGGTGTAGTGACCCTTCTCCTT[A/G]TCAGAGGGGTCGCAGATCTGCATCCACGCCATCTCAGCCGTCCCGCCGATACGCATCTTC
769_fpt	GCTGCGTGCGTAGACGTTGACCCCGTCGGAGATCTCGATGGTGTAGTGACCCTTCTCCTT[G/A]TCAGAGGGGTCGCAGATCTGCATCCACGCCATCTCAGCCGTCCCGCCGATACGCATCTTC
770_fpt	CGACATTCACACCTCAGCTGACAGGACAGAGTACAGACTCAAAGATCCCAAGAAGACGGA[C/T]GAGGGACGCTACAAAGTCCTCATCAAGAACAAACACGGCGAGGGAGAGGCCTTTATCAAC
778ms	ATCTTCTCATTCTTTCTCAGTGGTTACAGGCGCCTACATCAGGATGAGGGGCTCAGAAAT[A/G]GAAAACAATGAAAACTGAAGAACTCAGAAAAACACAGAACACAGAGCAGAGATAGAGTAT
785_fpt	CGTGTCGTGATGTTTTGCATGGCACAGCGCTTCTGTTGCTTAACGAAGCTCTAGAAACGT[T/C]GACGCCGAAGACGAGCGCGGCTCTTCTTGTATGGTGTCCGTGCCGAGGTAAACAGATGTT
787_fpt	GCGGCTCTTCTTGTATGGTGTCCGTGCCGAGGTAAACAGATGTTTATTTTGTACGGTCTA[T/C]TGTGACCCCCGGTCAAGTCCTCCCCGTTCCGCATGCATTTCTACCTGCACAGCAGCCAAA
788_fpt	TTCCGCATGCATTTCTACCTGCACAGCAGCCAAACCTCCAGAGACTATATATTTTTGTGC[C/T]ATGATCCAGTTTCCTTTTAAGTGTTCCAGCGTCTAGATGTAACCAGTTGCCTTACCACTG
8_fpt	GCAGACAGCCACAGCGGATAACTGGGACTGATAATTAAAAGCACATTATCCAGAGCAGCA[C/T]CTCATCACAACCATGAGACTCGTCTTCTGTGCCGCGGTCGTGGTCCTGCTGTACTGCAGC
817ms	TTTTAATTTTGGCCACATGGTGGCAACAGATTGCAGGACCAACTATTTCTTATCGTCATC[A/G]AAGACATCAGCTACAGTCTCGTAGATTGACCCAGTCACTTCATCTAGAAAACCACCTGGT
82_fpt	CTGCTGGCCGCCGCGCACCTGCGTGCGGCGCGACTGCAGCGTGTTCTGCTGGTAGGGCAG[C/A]AGGTGGTAGTTCATGGCGTCCACCAGCAGGCGGTGGCAGTGCGGGTCGAGCATCATGCGC
820ms	TTTAATACACTTTCTTCAGTTACAAATGAAAACGGGGGGATGGGGCATTCAATGAGGGTC[A/C]CTGGTCTCGCAAGCCGTCATCATGATGTCATCCATCTTCATCCAATCACAACAGAGGACC
826ms	TGCATCTCAGATCTTAAGGCTCTGGCCAAGGCCAAGGCCACAGTCTAAACAGTCTGCTCT[C/T]CGTCTGGCAACACCCCCTTCCGAACCCCAACATATTGTCCTCTAATGAGACGTCATTTTT
852_fpt	GAGAGCGTGTAAGAGAACAGTCCCTGACCTGCGTTTTAAGGTGCAGGGTCTGAGTGAGGG[C/A]GTTGAGTACGAGTTCAGAGTCACTGCAGAGAACAAGGCTGGCTTTGGGGCACCCAGTGAG
853_fpt	GCTCATCAAGAGCTCCGACTGGGACACGCTGCTGATGATTGAAGACGTCAACAGATACGA[C/T]GCTGGGAAATATGTCTTGTCCTTGGAGAACAGCAGCGGCTCCAAGAGCTACACTATCATC
855_fpt	ACATTCAGAAAACCAACCGTTGATGTCTTAATAACAATGGACTTAATAAAAGTAATAAAA[G/C]CAATTTCCAGTCTGCTTTTTACCCTCAGGTGAGTGAGTTTCACTCAGAAAAGGAAACTTG
861_fpt	CGGCGGTAGTTTGGGAAGCTGGAAGGGATACGGCGGGGACAAGGGCGCATACTCCGGCGG[C/T]GGTGGTACGAGAGGTCGGCACCCCTGGCTGAGCAACGGAGGCAGCAGCAATGGCCTGTAC
862_fpt	CGGAACAACATCCCCCAGTACCCGCAGCTGAGCAGACCCCTCAACCTGGCGCCCCTGTGC[G/A]GCCACAAGTCCTCTCCACCGGGCTTGTTCACTCCCACACAATTCAGCGGTCCGGACCAGA
868_fpt	TCTCTCTCCATCTCTCTGTCTCTATCTGTCTCCGCCATGTGCTTATTCAAAAGGT[A/C]AACTCTAGTGCCAAGAAAGGAGAAGGAGAAGAAGAAGAAGATAAAACGACTTTGATCTGT
873_fpt	AGTAATGAGTGCAAAACAAAAACCAAACAGAGGAAAGTGCTGAAGTGAAAGAGTTGCAGT[A/G]GATTTGAGAGATGTGTAATGTGCAATTTGAAGGGTTGGATTAGACAGCGAACATGTTTGT
874_fpt	CTCAACTCTCATCTCAAAAAGTTTCCTTTTTCACCTCAAACCAAAAAAAAACAGTGGAAT[T/C]TGATCATGTTTGTGATCTCCGGCCCTCCCCTCTCTCCTGCCTGGCATCAAGCACGCGCCA
879_fpt	GGCGATCTTGTTCTCCAGGCGGTTCTCGATCACCTGGTTGAGGTCCTCCAGCAGGGAGAT[T/C]TCCTCGCGCTTGAAGAGCTCGCGGCTGGTGTCGGGCGCGTAGTCGTAGGGCCAGAAGGAG
880_fpt	CAGCAGGGAGATTTCCTCGCGCTTGAAGAGCTCGCGGCTGGTGTCGGGCGCGTAGTCGTA[G/A]GGCCAGAAGGAGCTGACGTAGACGCGGGGCGGCTCTCGTAACGTTGATGAGCGGCGCCAG
890_fpt	CAAGGCCTTCTTCAAGGGGGCGTGGTCTAACGTTCTCAGAGGAATGGGTGGGGCATTCGT[A/G]CTGGTTCTGTACGACGAGCTGAAGAAGGTCCTCTAAGTTGTCGCTGTTCATGTCCACTGT
891_fpt	AGTGAGGCGCTTGACGGAGAATACGGTCTGTTTGATCTCGTCAGTGGTCACCGGTGTCCA[G/A]TCACCCTTCTTATCCTTCTTCTCCAGGCAGTAGCTCTTGATCTTGGATCCTCCATCGCTG
916ms	CTGGGCAAGCTTTTTCTCTGTGCCCAAGTGCGATGAGGACCTAGGGCGACC[C/T]GGACCTCGAAACAATCTGAATCCATCTTAGCAAAAAGGCACCGCCGAACGTCGCCAAGAT
917_fpt	AGGGAGTGAAATGAAAAGGTCAGCAGGTTAAAGAGGAAGAAAGGTGAAAAGTCAGAAAGT[T/C]AGAAAGAGCAGAGCAGCTTTCTTCTCAGGAGGATCGGCCAGTCGGCGAACCTCCGGCAAG
921ms	CCTCGAAACAATCTGAATCCATCTTAGCAAAAAGGCACCGCCGAACGTCGCCAAGATGAC[C/T]GAGCAGATGACAGTGAGGGGTACCCTGAAGGGCCACACCGGCTGGGTCACCCAAATCGCG
926_fpt	GAGCGGCACGGCACTGGAGGTGGAGGGGATGAGCTCCACGATGACCAGCAGGAACACCGT[C/G]AGGGACAGCAGGACGGAGATGCTCAGGGTCATCTTCTCACCGGAGTCTGTGGGCAGGTAG
927_fpt	GTTAAGACGGGACACTTTGATAGAGGTTCTGGCCACTGTGGCAGAGACAATCTGCCATGT[A/T]GTTGTGGTGGTGTCTCTCTTTTCCACCACATAGTTGTTGATCTGGCAGCCACCATCATAG
930_fpt	CCCACCTCCGATCTCCCTCTTGTACCGATTGGTGAGGTGGTCTGCTTGCACAGTGAGCTT[T/G]GACAGGACCCCAAACAGTCCCCGGAGGTGGAAGTGGAACTGGTCCTCCAAGTCTGAGTTG
935_fpt	GTCGATAGCCAGCATTCAAAAATTCTCCTACGGGCCAGCCCCATCCAAACTTGAAATGAA[A/G]GACTAGGGGAGATTCTGCATAGCAACCAAGCGCCTATACTCTTGAGACAACCTGTATTTA
936_fpt	CTTGAAATGAAAGACTAGGGGAGATTCTGCATAGCAACCAAGCGCCTATACTCTTGAGAC[A/G]ACCTGTATTTAAAAGATCTATAGGCTCAGGGTCATGTACAGCAGGTGTTACTTGAAATGG
943_fpt	TCATTGTTTCTGTTTTCCCCCACTGAAAGCTCAGGCTGATTTTACTTTCATAGCATCTTT[G/T]TCTTTTCTTTTTTTACAAAACAACATCACGTCTAAACCACTGTTATCCCCATTACTTCAA
944_fpt	AATAGTGCCGAAGCGGATGTGCGTTAGAAGATCCGCCGCGTACCTCAACCTCTTCTCATC[G/A]AAGTCCAACCACTTCATGGCGATCTGGAAGGCCGTGACCTCGGAGGGTAGCTGCAAGGAA
948_fpt	CAGCGTGCGCAGCAGCAGGCCGTTCCTGGCGTCGCGCACGCTGATGGTGCTGTCGTAGGA[G/A]CCCACCAGCAGCACCTTGCGGGCGCCCTCCTGCGCCGAGGACAGACAGCTGACCGCCCGC
953_fpt	CTGGACGCCGAGGAGGTACCGGAGTCTGAAGACCTCTAGATGAGTCCCTCGGGGGTCTCC[A/T]GCAGGGCCGTGGCCACAGAAGGGGGCCTGGGGTGGCACAACAACAAAAAAAGAGATATAA
955_fpt	GGGCCCAGAGCTCCCTGTTCTCCCTGGGTCTGGAGCTGGAGGCCAGTCAGAGGAGCCTGC[G/A]CCACAGCCAGCGGGAGGGCGAGGACCTGGCCCGCTTCAAAGAGCGCCTCCACTCCGACCT
963_fpt	TTCCTCTTCTTCTCCCTTCACCATCTCGATGATGTAGCCAAGGACCTCCATGCCTCCATC[G/A]TCTGCGGGCCGTGTCCATTCCAGGCTGATGGTTGTGTTGCTGGAGTCAGACACGCAGACC
968_fpt	TGGGTTAACGGGTGGTGGTGAAGTTTCCTCGGACGGGTGAGTTCAAGTGAACGGATGACA[G/A]AGTCCCGAACCGCGAACCGTTGATCCCAACTTCGGGTCAAGCCTCTTGCACCTTTTAATT
976ms	GCCATACCTATACCGGGCAGGTCTTTCATCTAGGTTCTGAACCATTGAGAGCA[A/G]GTGAGGATTAGGGGAGTTCTTCTTGACTTCTGGGACATTGAACATAGGCTTATGCTTCCC
99ms	TGGGGAATGTGTGACGATTGTTTAATACACTAATCTAAACGTGCAGGGGTGAGTACACC[C/T]TGCTCTGCTCGTTTCCTGTTTAACTTGTATTGCCTGAGAGAAGAAACAGTTACAGGTGAC
